# Supplementary material for: N-(4-Bromo­phen­yl)-3,5-dinitro­benzamide
Source: Acta Crystallogr Sect E Struct Rep Online. 2011 Dec 3;68(Pt 1):o26. doi: 10.1107/S1600536811051464 (PMC3254366; doi:10.1107/S1600536811051464)
Supplement: Supplementary file 1 [file e-68-00o26-sup1.cif]

##############################################################################
#                                                                            #
# This CIF contains the data in a paper accepted for publication in          #
# Acta Crystallographica Section E. It conforms to the requirements of       #
# Notes for Authors for Acta Crystallographica Section E, and has been       #
# peer reviewed under the auspices of the IUCr Commission on Journals.       #
#                                                                            #
# Full details of the Crystallographic Information File format               #
# are given in the paper "The Crystallographic Information File (CIF):       #
# a New Standard Archive File for Crystallography" by S. R. Hall, F. H.      #
# Allen and I. D. Brown [Acta Cryst. (1991), A47, 655-685].                  #
#                                                                            #
# The current version of the core CIF dictionary is obtainable from          #
# ftp://ftp.iucr.org/pub/cif_core.dic.                                       #
#                                                                            #
# Software is freely available for graphical display of the structure(s)     #
# in this CIF. For information consult the CIF software page                 #
# http://www.iucr.org/resources/cif/software.                                #
#                                                                            #
# This file may be used for bona fide research purposes within the           #
# scientific community so long as proper attribution is given to the journal # 
# article from which it was obtained.                                        #
#                                                                            #
##############################################################################
data_I
_audit_creation_method     SHELXL-97
_chemical_name_systematic
;
<i>N</i>-(4-Bromophenyl)-3,5-dinitrobenzamide
;
_chemical_name_common     ?
_chemical_formula_moiety     'C13 H8 Br N3 O5'
_chemical_formula_sum     'C13 H8 Br N3 O5'
_chemical_formula_iupac     'C13 H8 Br N3 O5'
_chemical_formula_weight     366.13
_chemical_melting_point     ?
_symmetry_cell_setting     monoclinic
_symmetry_space_group_name_H-M     'P 21/n'
_symmetry_space_group_name_Hall     '-P 2yn'
loop_
    _symmetry_equiv_pos_as_xyz
    'x, y, z'
    '-x+1/2, y+1/2, -z+1/2'
    '-x, -y, -z'
    'x-1/2, -y-1/2, z-1/2'
_cell_length_a     7.1273(2)
_cell_length_b     26.6676(7)
_cell_length_c     7.5428(2)
_cell_angle_alpha     90.00
_cell_angle_beta     101.652(2)
_cell_angle_gamma     90.00
_cell_volume     1404.10(7)
_cell_formula_units_Z     4
_cell_measurement_reflns_used     18250
_cell_measurement_theta_min     2.86
_cell_measurement_theta_max     25.03
_cell_measurement_temperature     296(2)
_exptl_crystal_description     block
_exptl_crystal_colour     colourless
_exptl_crystal_size_max     0.56
_exptl_crystal_size_mid     0.34
_exptl_crystal_size_min     0.30
_exptl_crystal_density_diffrn     1.732
_exptl_crystal_density_meas     ?
_exptl_crystal_density_method     'not measured'
_exptl_crystal_F_000     728
_exptl_absorpt_coefficient_mu     2.956
_exptl_absorpt_correction_type     multi-scan
_exptl_absorpt_process_details     '(SADABS; Sheldrick, 1996)'
_exptl_absorpt_correction_T_min     0.2883
_exptl_absorpt_correction_T_max     0.4709
_exptl_special_details     ?
_diffrn_ambient_temperature     296(2)
_diffrn_radiation_type     MoK\a
_diffrn_radiation_wavelength     0.71073
_diffrn_radiation_source     'fine-focus sealed tube'
_diffrn_radiation_monochromator     graphite
_diffrn_measurement_device_type     'Bruker APEXII CCD'
_diffrn_measurement_method     '\w and \f scan'
_diffrn_detector_area_resol_mean     ?
_diffrn_reflns_number     18250
_diffrn_reflns_av_R_equivalents     0.0597
_diffrn_reflns_av_sigmaI/netI     0.0359
_diffrn_reflns_theta_min     2.86
_diffrn_reflns_theta_max     25.03
_diffrn_reflns_theta_full     25.03
_diffrn_measured_fraction_theta_max     0.998
_diffrn_measured_fraction_theta_full     0.998
_diffrn_reflns_limit_h_min     -8
_diffrn_reflns_limit_h_max     8
_diffrn_reflns_limit_k_min     -31
_diffrn_reflns_limit_k_max     31
_diffrn_reflns_limit_l_min     -8
_diffrn_reflns_limit_l_max     8
_diffrn_standards_number     0
_diffrn_standards_interval_count     .
_diffrn_standards_interval_time     .
_diffrn_standards_decay_%     ?
_refine_special_details
;
Refinement of <i>F</i>^2^ against ALL reflections. The weighted <i>R</i>-factor
<i>wR</i> and goodness of fit <i>S</i> are based on <i>F</i>^2^, conventional
<i>R</i>-factors <i>R</i> are based on <i>F</i>, with <i>F</i> set to zero for
negative <i>F</i>^2^. The threshold expression of <i>F</i>^2^ >
\s(<i>F</i>^2^) is used only for calculating <i>R</i>-factors(gt) <i>etc</i>.
and is not relevant to the choice of reflections for refinement.
<i>R</i>-factors based on <i>F</i>^2^ are statistically about twice as large
as those based on <i>F</i>, and <i>R</i>- factors based on ALL data will be
even larger.
;
_reflns_number_total     2476
_reflns_number_gt     2007
_reflns_threshold_expression     I>2\s(I)
_refine_ls_structure_factor_coef     Fsqd
_refine_ls_matrix_type     full
_refine_ls_R_factor_all     0.0491
_refine_ls_R_factor_gt     0.0345
_refine_ls_wR_factor_gt     0.0914
_refine_ls_wR_factor_ref     0.1082
_refine_ls_goodness_of_fit_ref     1.097
_refine_ls_restrained_S_all     1.097
_refine_ls_number_reflns     2476
_refine_ls_number_parameters     204
_refine_ls_number_restraints     0
_refine_ls_hydrogen_treatment     mixed
_refine_ls_weighting_scheme     calc
_refine_ls_weighting_details
         'calc w=1/[\s^2^(Fo^2^)+(0.0472P)^2^+0.9282P] where P=(Fo^2^+2Fc^2^)/3'
_atom_sites_solution_hydrogens     geom
_atom_sites_solution_primary     direct
_atom_sites_solution_secondary     difmap
_refine_ls_shift/su_max     0.000
_refine_ls_shift/su_mean     0.000
_refine_diff_density_max     0.253
_refine_diff_density_min     -0.456
_refine_ls_extinction_method     'SHELXL97 (Sheldrick, 2008)'
_refine_ls_extinction_coef     0.0074(12)
_refine_ls_extinction_expression
                                  'Fc^*^=kFc[1+0.001xFc^2^\l^3^/sin(2\q)]^-1/4^'
loop_
    _atom_type_symbol
    _atom_type_description
    _atom_type_scat_dispersion_real
    _atom_type_scat_dispersion_imag
    _atom_type_scat_source
    'C' 'C' 0.0033 0.0016
                         'International Tables Vol C Tables 4.2.6.8 and 6.1.1.4'
    'H' 'H' 0.0000 0.0000
                         'International Tables Vol C Tables 4.2.6.8 and 6.1.1.4'
    'N' 'N' 0.0061 0.0033
                         'International Tables Vol C Tables 4.2.6.8 and 6.1.1.4'
    'O' 'O' 0.0106 0.0060
                         'International Tables Vol C Tables 4.2.6.8 and 6.1.1.4'
    'Br' 'Br' -0.2901 2.4595
                         'International Tables Vol C Tables 4.2.6.8 and 6.1.1.4'
_computing_data_collection     'APEX2 (Bruker, 2007)'
_computing_cell_refinement     'SAINT (Bruker, 2007)'
_computing_data_reduction     'SAINT (Bruker, 2007)'
_computing_structure_solution     'SHELXS97 (Sheldrick, 2008)'
_computing_structure_refinement     'SHELXL97 (Sheldrick, 2008)'
_computing_molecular_graphics     'Mercury (Macrae <i>et al.</i>, 2008)'
_computing_publication_material     'SHELXL97 (Sheldrick, 2008)'
loop_
    _atom_site_type_symbol
    _atom_site_label
    _atom_site_fract_x
    _atom_site_fract_y
    _atom_site_fract_z
    _atom_site_U_iso_or_equiv
    _atom_site_adp_type
    _atom_site_calc_flag
    _atom_site_refinement_flags
    _atom_site_occupancy
    _atom_site_symmetry_multiplicity
    _atom_site_disorder_assembly
    _atom_site_disorder_group
    Br Br1 0.80856(6) 0.046874(16) 0.25109(7) 0.0884(2) Uani d . 1 1 . .
    O O1 0.6333(3) 0.28369(8) 0.5032(3) 0.0569(6) Uani d . 1 1 . .
    O O2 0.9867(5) 0.31665(12) 1.3107(3) 0.0879(9) Uani d . 1 1 . .
    O O3 0.9761(6) 0.39563(13) 1.3387(4) 0.1162(14) Uani d . 1 1 . .
    O O4 0.8205(5) 0.50043(9) 0.8040(5) 0.0986(10) Uani d . 1 1 . .
    O O5 0.7279(6) 0.46522(10) 0.5447(5) 0.0967(11) Uani d . 1 1 . .
    N N1 0.8777(3) 0.24105(8) 0.6787(3) 0.0395(6) Uani d . 1 1 . .
    N N2 0.9563(5) 0.35817(13) 1.2475(4) 0.0651(9) Uani d . 1 1 . .
    N N3 0.7853(5) 0.46389(11) 0.7070(6) 0.0655(9) Uani d . 1 1 . .
    C C1 0.7638(4) 0.28096(10) 0.6368(4) 0.0393(6) Uani d . 1 1 . .
    C C2 0.8027(3) 0.32503(10) 0.7622(4) 0.0341(6) Uani d . 1 1 . .
    C C3 0.8632(4) 0.32045(10) 0.9473(4) 0.0362(6) Uani d . 1 1 . .
    H H3 0.8834 0.2890 1.0013 0.043 Uiso calc R 1 1 . .
    C C4 0.8932(4) 0.36369(11) 1.0508(4) 0.0430(7) Uani d . 1 1 . .
    C C5 0.8704(4) 0.41094(11) 0.9800(4) 0.0487(8) Uani d . 1 1 . .
    H H5 0.8934 0.4394 1.0524 0.058 Uiso calc R 1 1 . .
    C C6 0.8110(4) 0.41394(10) 0.7935(5) 0.0456(7) Uani d . 1 1 . .
    C C7 0.7736(4) 0.37237(10) 0.6849(4) 0.0405(6) Uani d . 1 1 . .
    H H7 0.7293 0.3759 0.5608 0.049 Uiso calc R 1 1 . .
    C C8 0.8647(4) 0.19583(10) 0.5760(4) 0.0392(6) Uani d . 1 1 . .
    C C9 0.8261(4) 0.19669(12) 0.3885(4) 0.0488(7) Uani d . 1 1 . .
    H H9 0.8107 0.2271 0.3268 0.059 Uiso calc R 1 1 . .
    C C10 0.8108(5) 0.15204(15) 0.2943(5) 0.0580(9) Uani d . 1 1 . .
    H H10 0.7828 0.1522 0.1685 0.070 Uiso calc R 1 1 . .
    C C11 0.8370(4) 0.10718(13) 0.3874(5) 0.0576(9) Uani d . 1 1 . .
    C C12 0.8826(5) 0.10586(12) 0.5729(5) 0.0561(8) Uani d . 1 1 . .
    H H12 0.9045 0.0754 0.6338 0.067 Uiso calc R 1 1 . .
    C C13 0.8955(4) 0.15065(11) 0.6683(4) 0.0481(8) Uani d . 1 1 . .
    H H13 0.9247 0.1504 0.7942 0.058 Uiso calc R 1 1 . .
    H H1N 0.958(4) 0.2412(10) 0.792(4) 0.035(7) Uiso d . 1 1 . .
loop_
    _atom_site_aniso_label
    _atom_site_aniso_U_11
    _atom_site_aniso_U_22
    _atom_site_aniso_U_33
    _atom_site_aniso_U_12
    _atom_site_aniso_U_13
    _atom_site_aniso_U_23
    Br1 0.0662(3) 0.0737(3) 0.1252(5) -0.01117(19) 0.0187(3) -0.0669(3)
    O1 0.0609(13) 0.0435(11) 0.0499(13) 0.0067(10) -0.0278(11) -0.0061(10)
    O2 0.134(3) 0.084(2) 0.0409(14) -0.0258(18) 0.0057(15) 0.0037(14)
    O3 0.205(4) 0.095(2) 0.0539(16) -0.049(2) 0.038(2) -0.0396(17)
    O4 0.105(2) 0.0269(13) 0.161(3) -0.0038(13) 0.020(2) -0.0076(16)
    O5 0.133(3) 0.0518(16) 0.104(3) 0.0173(17) 0.022(2) 0.0374(16)
    N1 0.0429(13) 0.0309(12) 0.0361(13) 0.0010(10) -0.0123(11) -0.0037(10)
    N2 0.089(2) 0.070(2) 0.0407(16) -0.0319(17) 0.0224(15) -0.0123(15)
    N3 0.0619(19) 0.0326(15) 0.104(3) 0.0066(13) 0.0229(18) 0.0138(16)
    C1 0.0383(15) 0.0335(14) 0.0394(15) -0.0015(11) -0.0079(12) 0.0023(12)
    C2 0.0309(14) 0.0294(13) 0.0381(15) 0.0005(10) -0.0024(11) 0.0013(11)
    C3 0.0344(14) 0.0323(13) 0.0394(15) -0.0027(11) 0.0016(11) 0.0020(11)
    C4 0.0448(16) 0.0465(16) 0.0389(16) -0.0090(13) 0.0116(13) -0.0087(13)
    C5 0.0530(18) 0.0356(15) 0.060(2) -0.0102(13) 0.0159(15) -0.0130(14)
    C6 0.0410(16) 0.0261(14) 0.071(2) 0.0006(11) 0.0144(15) 0.0024(13)
    C7 0.0370(15) 0.0359(15) 0.0447(16) 0.0038(12) -0.0012(12) 0.0058(13)
    C8 0.0331(14) 0.0350(14) 0.0440(16) -0.0016(11) -0.0051(11) -0.0108(12)
    C9 0.0471(17) 0.0522(18) 0.0446(18) -0.0024(14) 0.0035(13) -0.0088(14)
    C10 0.0495(19) 0.075(2) 0.0485(19) -0.0023(16) 0.0085(15) -0.0248(18)
    C11 0.0373(17) 0.057(2) 0.077(2) -0.0065(14) 0.0087(16) -0.0346(18)
    C12 0.0495(19) 0.0402(16) 0.075(2) -0.0007(14) 0.0032(16) -0.0147(16)
    C13 0.0492(17) 0.0358(15) 0.0517(18) 0.0011(13) -0.0077(14) -0.0076(13)
_geom_special_details
;
All e.s.d.'s (except the e.s.d. in the dihedral angle between two l.s. planes)
are estimated using the full covariance matrix. The cell e.s.d.'s are taken
into account individually in the estimation of e.s.d.'s in distances, angles
and torsion angles; correlations between e.s.d.'s in cell parameters are only
used when they are defined by crystal symmetry. An approximate (isotropic)
treatment of cell e.s.d.'s is used for estimating e.s.d.'s involving l.s.
planes.
;
loop_
    _geom_bond_atom_site_label_1
    _geom_bond_atom_site_label_2
    _geom_bond_site_symmetry_2
    _geom_bond_distance
    _geom_bond_publ_flag
    Br1 C11 . 1.898(3) ?
    O1 C1 . 1.228(3) ?
    O2 N2 . 1.208(4) ?
    O3 N2 . 1.205(4) ?
    O4 N3 . 1.214(4) ?
    O5 N3 . 1.211(5) ?
    N1 C1 . 1.337(4) ?
    N1 C8 . 1.426(3) ?
    N1 H1N . 0.93(3) ?
    N2 C4 . 1.468(4) ?
    N3 C6 . 1.478(4) ?
    C1 C2 . 1.499(4) ?
    C2 C3 . 1.381(4) ?
    C2 C7 . 1.388(4) ?
    C3 C4 . 1.385(4) ?
    C3 H3 . 0.9300 ?
    C4 C5 . 1.366(4) ?
    C5 C6 . 1.387(5) ?
    C5 H5 . 0.9300 ?
    C6 C7 . 1.372(4) ?
    C7 H7 . 0.9300 ?
    C8 C9 . 1.385(4) ?
    C8 C13 . 1.387(4) ?
    C9 C10 . 1.380(5) ?
    C9 H9 . 0.9300 ?
    C10 C11 . 1.381(5) ?
    C10 H10 . 0.9300 ?
    C11 C12 . 1.371(5) ?
    C12 C13 . 1.388(4) ?
    C12 H12 . 0.9300 ?
    C13 H13 . 0.9300 ?
loop_
    _geom_angle_atom_site_label_1
    _geom_angle_atom_site_label_2
    _geom_angle_atom_site_label_3
    _geom_angle_site_symmetry_1
    _geom_angle_site_symmetry_3
    _geom_angle
    _geom_angle_publ_flag
    C1 N1 C8 . . 125.1(2) ?
    C1 N1 H1N . . 116.5(17) ?
    C8 N1 H1N . . 117.7(17) ?
    O3 N2 O2 . . 123.0(3) ?
    O3 N2 C4 . . 118.1(3) ?
    O2 N2 C4 . . 119.0(3) ?
    O5 N3 O4 . . 124.9(3) ?
    O5 N3 C6 . . 117.3(3) ?
    O4 N3 C6 . . 117.7(4) ?
    O1 C1 N1 . . 124.4(3) ?
    O1 C1 C2 . . 118.9(2) ?
    N1 C1 C2 . . 116.7(2) ?
    C3 C2 C7 . . 119.6(2) ?
    C3 C2 C1 . . 123.3(2) ?
    C7 C2 C1 . . 117.1(2) ?
    C2 C3 C4 . . 118.5(2) ?
    C2 C3 H3 . . 120.7 ?
    C4 C3 H3 . . 120.7 ?
    C5 C4 C3 . . 123.7(3) ?
    C5 C4 N2 . . 118.4(3) ?
    C3 C4 N2 . . 117.8(3) ?
    C4 C5 C6 . . 116.0(3) ?
    C4 C5 H5 . . 122.0 ?
    C6 C5 H5 . . 122.0 ?
    C7 C6 C5 . . 122.8(3) ?
    C7 C6 N3 . . 118.2(3) ?
    C5 C6 N3 . . 119.0(3) ?
    C6 C7 C2 . . 119.3(3) ?
    C6 C7 H7 . . 120.3 ?
    C2 C7 H7 . . 120.3 ?
    C9 C8 C13 . . 120.4(3) ?
    C9 C8 N1 . . 121.2(3) ?
    C13 C8 N1 . . 118.4(3) ?
    C10 C9 C8 . . 119.4(3) ?
    C10 C9 H9 . . 120.3 ?
    C8 C9 H9 . . 120.3 ?
    C9 C10 C11 . . 119.8(3) ?
    C9 C10 H10 . . 120.1 ?
    C11 C10 H10 . . 120.1 ?
    C12 C11 C10 . . 121.4(3) ?
    C12 C11 Br1 . . 120.6(3) ?
    C10 C11 Br1 . . 118.0(3) ?
    C11 C12 C13 . . 118.9(3) ?
    C11 C12 H12 . . 120.5 ?
    C13 C12 H12 . . 120.5 ?
    C8 C13 C12 . . 120.0(3) ?
    C8 C13 H13 . . 120.0 ?
    C12 C13 H13 . . 120.0 ?
loop_
    _geom_hbond_atom_site_label_D
    _geom_hbond_atom_site_label_H
    _geom_hbond_atom_site_label_A
    _geom_hbond_site_symmetry_A
    _geom_hbond_distance_DH
    _geom_hbond_distance_HA
    _geom_hbond_distance_DA
    _geom_hbond_angle_DHA
    N1 H1N O1 4_666 0.93(3) 1.93(3) 2.818(3) 159(3)
_iucr_refine_instructions_details
;
TITL  SS-51_SohailSAEED_CollectedatPolyU_18-Nov-2011
CELL  0.71073 7.12730 26.66760 7.54280 90.000 101.652 90.000
ZERR  4 0.00020 0.00070 0.00020 0.000 0.002 0.000
LATT 1
SYMM .50-X, .50+Y, .50-Z
SFAC C H N O BR
UNIT 52 32 12 20 4
SHEL 8.000000 0.8400
OMIT     0   3   0
OMIT    -4   0   3
OMIT     0  19   0
OMIT     0  21   0
OMIT     0  21   0
OMIT     0  21   0
OMIT     0  21   0
OMIT     1  26   6
OMIT     6   0   6
OMIT    -3  15   3
L.S. 10
FMAP 2
PLAN -10
BOND $H
EQIV $1_X+1/2,-Y+1/2,Z+1/2
HTAB
HTAB N1 O1_$1
TEMP 23.0
MPLA N3 O4 O5
MPLA N2 O2 O3
MPLA 6 C2 C3 C4 C5 C6 C7
MPLA 4 C2 C1 O1 N1
MPLA 6 C8 C9 C10 C11 C12 C13 Br1
MPLA 6 C2 C3 C4 C5 C6 C7
ACTA
SIZE 0.300 0.340 0.560
LIST 4
WGHT    0.047200    0.928200
EXTI    0.007443
FVAR       0.43226
BR1   5    0.808564    0.046874    0.251088    11.00000    0.06616    0.07374 =
         0.12519   -0.06694    0.01870   -0.01117
O1    4    0.633297    0.283686    0.503178    11.00000    0.06094    0.04351 =
         0.04987   -0.00606   -0.02782    0.00667
O2    4    0.986665    0.316647    1.310660    11.00000    0.13391    0.08381 =
         0.04090    0.00367    0.00571   -0.02577
O3    4    0.976078    0.395630    1.338652    11.00000    0.20493    0.09462 =
         0.05394   -0.03963    0.03761   -0.04873
O4    4    0.820511    0.500432    0.804033    11.00000    0.10544    0.02687 =
         0.16058   -0.00761    0.01977   -0.00384
O5    4    0.727887    0.465222    0.544660    11.00000    0.13350    0.05175 =
         0.10431    0.03741    0.02240    0.01727
N1    3    0.877678    0.241049    0.678696    11.00000    0.04287    0.03090 =
         0.03614   -0.00372   -0.01225    0.00103
N2    3    0.956269    0.358167    1.247481    11.00000    0.08866    0.07000 =
         0.04067   -0.01226    0.02240   -0.03189
N3    3    0.785264    0.463894    0.707031    11.00000    0.06194    0.03264 =
         0.10438    0.01382    0.02290    0.00665
C1    1    0.763850    0.280958    0.636788    11.00000    0.03825    0.03348 =
         0.03945    0.00231   -0.00785   -0.00152
C2    1    0.802651    0.325034    0.762198    11.00000    0.03089    0.02937 =
         0.03806    0.00127   -0.00244    0.00055
C3    1    0.863218    0.320449    0.947324    11.00000    0.03436    0.03226 =
         0.03945    0.00197    0.00162   -0.00270
AFIX  43
H3    2    0.883421    0.289024    1.001263    11.00000   -1.20000
AFIX   0
C4    1    0.893181    0.363687    1.050795    11.00000    0.04482    0.04652 =
         0.03888   -0.00871    0.01160   -0.00896
C5    1    0.870428    0.410944    0.979986    11.00000    0.05295    0.03564 =
         0.05955   -0.01298    0.01586   -0.01021
AFIX  43
H5    2    0.893394    0.439396    1.052423    11.00000   -1.20000
AFIX   0
C6    1    0.810988    0.413942    0.793485    11.00000    0.04098    0.02609 =
         0.07099    0.00241    0.01438    0.00060
C7    1    0.773606    0.372368    0.684913    11.00000    0.03700    0.03595 =
         0.04472    0.00578   -0.00118    0.00377
AFIX  43
H7    2    0.729272    0.375862    0.560841    11.00000   -1.20000
AFIX   0
C8    1    0.864659    0.195832    0.575972    11.00000    0.03311    0.03498 =
         0.04396   -0.01079   -0.00505   -0.00158
C9    1    0.826084    0.196689    0.388537    11.00000    0.04708    0.05223 =
         0.04462   -0.00877    0.00348   -0.00243
AFIX  43
H9    2    0.810659    0.227070    0.326763    11.00000   -1.20000
AFIX   0
C10   1    0.810763    0.152036    0.294342    11.00000    0.04955    0.07518 =
         0.04854   -0.02483    0.00847   -0.00232
AFIX  43
H10   2    0.782812    0.152153    0.168456    11.00000   -1.20000
AFIX   0
C11   1    0.837031    0.107178    0.387444    11.00000    0.03727    0.05692 =
         0.07741   -0.03462    0.00870   -0.00653
C12   1    0.882585    0.105855    0.572919    11.00000    0.04953    0.04023 =
         0.07471   -0.01468    0.00319   -0.00074
AFIX  43
H12   2    0.904506    0.075428    0.633832    11.00000   -1.20000
AFIX   0
C13   1    0.895454    0.150652    0.668286    11.00000    0.04924    0.03581 =
         0.05174   -0.00759   -0.00775    0.00113
AFIX  43
H13   2    0.924743    0.150368    0.794151    11.00000   -1.20000
AFIX   0
H1N   2    0.958228    0.241184    0.792412    11.00000    0.03488
HKLF 4
REM   SS-51_SohailSAEED_CollectedatPolyU_18-Nov-2011
REM R1 =  0.0345 for   2007 Fo > 4sig(Fo)  and  0.0491 for all   2476 data
REM    204 parameters refined using      0 restraints
END
WGHT      0.0374      1.0175
REM Highest difference peak  0.253,  deepest hole -0.456,  1-sigma level  0.058
Q1    1   0.7216  0.0279  0.2690  11.00000  0.05    0.25
Q2    1   0.8954  0.0305  0.3443  11.00000  0.05    0.25
Q3    1   0.9772  0.1363  0.2474  11.00000  0.05    0.24
Q4    1   0.8256  0.3721  0.6133  11.00000  0.05    0.23
Q5    1   0.7185  0.2819  0.4332  11.00000  0.05    0.22
Q6    1   0.7704  0.3507  0.7382  11.00000  0.05    0.22
Q7    1   1.0936  0.4234  1.0586  11.00000  0.05    0.21
Q8    1   0.7939  0.2014  0.4940  11.00000  0.05    0.21
Q9    1   0.8255  0.0577  0.0733  11.00000  0.05    0.21
Q10   1   0.8902  0.3933  0.7430  11.00000  0.05    0.21
;
data_global
_audit_creation_method     'SHELXL97'
_journal_date_recd_electronic     2011-11-28
_journal_date_accepted     2011-11-29
_journal_name_full     'Acta Crystallographica, Section E'
_journal_year     2012
_journal_volume     68
_journal_issue      1
_journal_page_first     o26
_journal_page_last     o26
_journal_paper_category     QO
_journal_paper_doi     10.1107/S1600536811051464
_journal_coeditor_code     TK5029
_publ_contact_author_name     'Saeed, Sohail'
_publ_contact_author_address
;
Department of Chemistry, Research Complex
Allama Iqbal Open University
Islamabad 44000, Pakistan
;
_publ_contact_author_email     sohail262001@yahoo.com
_publ_contact_author_fax     092-51-925-0081
_publ_contact_author_phone     092-51-925-0081
_publ_section_title
;
<i>N</i>-(4-Bromophenyl)-3,5-dinitrobenzamide
;
loop_
    _publ_author_name
    _publ_author_footnote
    _publ_author_address
    'Saeed, Sohail' .
;
Chemistry Department, Research Complex,
Allama Iqbal Open University,
Islamabad 44000,
Pakistan
;
    'Rashid, Naghmana' .
;
Chemistry Department, Research Complex,
Allama Iqbal Open University,
Islamabad 44000,
Pakistan
;
    'Hussain, Rizwan' .
;
National Engineering & Scientific Commission,
PO Box 2801, Islamabad, Pakistan
;
    'Wong, Wing-Tak' .
;
Department of Chemistry
The University of Hong Kong
Pokfulam Road, Pokfulam,
Hong Kong SAR
People's Republic of China
;
