# Supplementary material for: N-(4-Bromo­phen­yl)-3,5-dinitro­benzamide
Source: Acta Crystallogr Sect E Struct Rep Online. 2011 Dec 3;68(Pt 1):o26. doi: 10.1107/S1600536811051464 (PMC3254366; doi:10.1107/S1600536811051464)
Supplement: Supplementary file 2 [file e-68-00o26-Isup2.hkl]

# 
# h,k,l, Fc-squared, Fo-squared, sigma(Fo-squared) and status flag 
# 
data_I
_shelx_title '  SS-51_SohailSAEED_CollectedatPolyU_18-Nov-2011' 
_shelx_refln_list_code          4 
_shelx_F_calc_maximum      265.33 
_exptl_crystal_F_000       728.00 
_reflns_d_resolution_high  0.8400 
 
loop_ 
 _symmetry_equiv_pos_as_xyz 
 'x, y, z' 
 '-x+1/2, y+1/2, -z+1/2' 
 '-x, -y, -z' 
 'x-1/2, -y-1/2, z-1/2' 
 
_cell_length_a     7.1273 
_cell_length_b    26.6676 
_cell_length_c     7.5428 
_cell_angle_alpha  90.000 
_cell_angle_beta  101.652 
_cell_angle_gamma  90.000 
 
_shelx_F_squared_multiplier     1.000 
 
loop_ 
 _refln_index_h 
 _refln_index_k 
 _refln_index_l 
 _refln_F_squared_calc 
 _refln_F_squared_meas 
 _refln_F_squared_sigma 
 _refln_observed_status 
   2   0   0    26589.66    27747.13   2005.33 o 
   4   0   0      708.29      831.68     37.21 o 
   6   0   0      704.87      764.10     27.24 o 
   8   0   0       25.21       48.92     20.71 o 
   1   1   0       89.82       81.90      4.52 o 
   2   1   0    28257.39    28742.65   1204.40 o 
   3   1   0     5418.60     5678.07    188.36 o 
   4   1   0     1467.81     1666.54     56.29 o 
   5   1   0      698.99      668.98     21.75 o 
   6   1   0       51.56       50.57      6.40 o 
   7   1   0       11.79        9.65      3.12 o 
   8   1   0       12.66        3.34      4.40 o 
   1   2   0       81.15       82.45      4.28 o 
   2   2   0     9283.53     9739.90    271.48 o 
   3   2   0       72.77       71.77      3.62 o 
   4   2   0      872.39      921.56     26.84 o 
   5   2   0      524.79      522.62     14.04 o 
   6   2   0      179.57      198.20      8.33 o 
   7   2   0      128.63      145.95      7.02 o 
   8   2   0      259.67      260.48     11.52 o 
   1   3   0     1581.59     1636.98     50.32 o 
   2   3   0    12750.06    13352.96    329.93 o 
   3   3   0      166.65      177.28      6.21 o 
   4   3   0     2611.17     2680.42     62.23 o 
   5   3   0      945.69      986.74     25.10 o 
   6   3   0      358.39      354.24     11.59 o 
   7   3   0      129.17      136.79      9.09 o 
   8   3   0       10.59       10.78      7.03 o 
   0   4   0      408.70      406.03     18.54 o 
   1   4   0     4141.86     4410.26    115.99 o 
   2   4   0     5087.51     5222.41    122.59 o 
   3   4   0      370.57      364.39      9.21 o 
   4   4   0       23.97       22.55      3.12 o 
   5   4   0       39.37       43.75      3.35 o 
   6   4   0       59.82       61.42      4.85 o 
   7   4   0      130.32      133.66      8.48 o 
   8   4   0        3.01        0.50      4.94 o 
   1   5   0      755.35      813.54     21.43 o 
   2   5   0      305.69      272.97      9.09 o 
   3   5   0      237.75      267.49      7.06 o 
   4   5   0     3393.81     3305.53     67.37 o 
   5   5   0       35.85       39.46      3.29 o 
   6   5   0      472.09      453.44     13.28 o 
   7   5   0       10.76        3.71      4.24 o 
   8   5   0        1.21        0.90      2.41 o 
   0   6   0      429.95      488.52     19.54 o 
   1   6   0     2183.80     2175.36     51.74 o 
   2   6   0        8.16        4.16      1.84 o 
   3   6   0      140.87      127.68      3.99 o 
   4   6   0       98.41      120.95      4.12 o 
   5   6   0       71.34       81.18      3.77 o 
   6   6   0        3.47        0.49      2.35 o 
   7   6   0      252.42      232.78     12.66 o 
   8   6   0        4.21        1.51      3.25 o 
   1   7   0     2854.81     2906.96     72.63 o 
   2   7   0     1690.12     1731.42     47.48 o 
   3   7   0     2123.29     2215.58     49.40 o 
   4   7   0     3277.09     3200.20     65.84 o 
   5   7   0      193.48      204.02      6.19 o 
   6   7   0      618.49      630.17     19.98 o 
   7   7   0        1.32        1.08      2.13 o 
   8   7   0        0.11        2.33      2.94 o 
   0   8   0     2540.97     2572.80     96.37 o 
   1   8   0     2561.07     2746.69     65.12 o 
   2   8   0     2269.11     2205.22     56.96 o 
   3   8   0      150.29      173.05      5.93 o 
   4   8   0       74.01       79.16      3.54 o 
   5   8   0      125.60      127.03      6.23 o 
   6   8   0      405.69      442.93     16.46 o 
   7   8   0       67.98       56.12      6.49 o 
   8   8   0       84.69       89.88     11.09 o 
   1   9   0      111.37      117.86      4.02 o 
   2   9   0      478.86      481.18     13.04 o 
   3   9   0     1359.27     1215.93     33.88 o 
   4   9   0       40.89       23.24      2.93 o 
   5   9   0     1440.71     1456.85     44.69 o 
   6   9   0      122.69      115.00      7.69 o 
   7   9   0      313.83      303.44     12.07 o 
   0  10   0     2203.64     2040.72     61.79 o 
   1  10   0      123.97      115.20      3.62 o 
   2  10   0     2627.40     2448.27     54.05 o 
   3  10   0      362.01      430.37     13.03 o 
   4  10   0      449.07      423.48     13.45 o 
   5  10   0      524.09      546.06     17.40 o 
   6  10   0        5.10        0.43      1.36 o 
   7  10   0      152.16      140.32      8.33 o 
   1  11   0     4888.19     5187.82    111.22 o 
   2  11   0      170.08      165.80      5.15 o 
   3  11   0     5669.73     5750.73    129.03 o 
   4  11   0       12.09       10.40      2.97 o 
   5  11   0     1281.38     1277.15     37.44 o 
   6  11   0        8.35       12.53      5.92 o 
   7  11   0        6.71        7.38      6.25 o 
   0  12   0     6679.93     6527.33    196.46 o 
   1  12   0      967.90      980.68     23.70 o 
   2  12   0     3919.48     3978.10     82.26 o 
   3  12   0      433.45      201.93     34.97 o 
   4  12   0      265.60      265.61      9.56 o 
   5  12   0       10.00        1.90      2.36 o 
   6  12   0       14.41       20.37      6.17 o 
   7  12   0       20.39       25.40      5.88 o 
   1  13   0      210.26      227.29      6.44 o 
   2  13   0      131.27      160.80      5.28 o 
   3  13   0     3154.23     2965.62     91.78 o 
   4  13   0      187.19      187.38      8.30 o 
   5  13   0      655.61      643.32     18.95 o 
   6  13   0      381.08      405.11     14.60 o 
   7  13   0        0.63        7.49      6.02 o 
   0  14   0     2687.56     2758.93     77.48 o 
   1  14   0     3262.25     3220.88     69.55 o 
   2  14   0      447.78      476.90     11.66 o 
   3  14   0      497.86      510.70     16.93 o 
   4  14   0        2.28        0.94      0.90 o 
   5  14   0      136.78      133.11      6.70 o 
   6  14   0      221.60      215.86     12.56 o 
   7  14   0      200.32      198.81      9.45 o 
   1  15   0      305.69      319.00      8.34 o 
   2  15   0     1968.31     2014.51     43.90 o 
   3  15   0      282.89      293.77      9.64 o 
   4  15   0     1371.32     1473.94     64.44 o 
   5  15   0        7.69       16.58      5.09 o 
   6  15   0       41.03       45.10      5.92 o 
   7  15   0        0.03        2.50      4.62 o 
   0  16   0      288.58      304.77     11.96 o 
   1  16   0     2387.46     2370.44     49.58 o 
   2  16   0      121.79      140.57      4.76 o 
   3  16   0       16.08       12.44      3.70 o 
   4  16   0        1.11        0.80      1.61 o 
   5  16   0       64.77       59.52      6.00 o 
   6  16   0        0.79        2.17      3.04 o 
   7  16   0       36.01       40.87      6.65 o 
   1  17   0       21.54       27.06      2.64 o 
   2  17   0      182.47      171.46      5.54 o 
   3  17   0       10.06       16.04      3.74 o 
   4  17   0      804.69      820.52     28.26 o 
   5  17   0        3.62       10.46      6.15 o 
   6  17   0      296.55      292.47     10.64 o 
   7  17   0       14.44        2.29      5.70 o 
   0  18   0      187.45      180.11      8.19 o 
   1  18   0     1309.90     1328.94     30.81 o 
   2  18   0      426.85      443.80     11.50 o 
   3  18   0       68.88       72.90      5.22 o 
   4  18   0       82.37       85.80      6.12 o 
   5  18   0      104.44      104.60      8.26 o 
   6  18   0        6.13       10.89      6.22 o 
   1  19   0      755.02      754.02     19.87 o 
   2  19   0     1939.61     2012.34     51.17 o 
   3  19   0     1300.49     1397.06     38.34 o 
   4  19   0      187.98      190.61      9.70 o 
   5  19   0      206.48      218.70     10.33 o 
   6  19   0        6.36        0.53      3.26 o 
   0  20   0     2271.04     2170.26     66.97 o 
   1  20   0       60.16       61.05      3.94 o 
   2  20   0      141.73      136.29      7.62 o 
   3  20   0        4.00        5.25      2.49 o 
   4  20   0      116.12      118.69      7.40 o 
   5  20   0       46.45       43.02      7.06 o 
   6  20   0       89.75       92.46      8.29 o 
   1  21   0       18.47       48.58      4.08 o 
   2  21   0        9.84       13.08      2.73 o 
   3  21   0      702.83      716.43     21.11 o 
   4  21   0       86.73       88.85      6.44 o 
   5  21   0      223.63      243.24     11.45 o 
   6  21   0       52.45       51.20      8.75 o 
   0  22   0     3142.38     2963.61    111.48 o 
   1  22   0     3480.90     3279.48     77.94 o 
   2  22   0      706.31      706.51     31.08 o 
   3  22   0       77.52       95.32      6.62 o 
   4  22   0        3.00        7.65      5.90 o 
   5  22   0       40.74       42.78      7.60 o 
   1  23   0      267.98      283.12      9.87 o 
   2  23   0      240.95      264.10     10.01 o 
   3  23   0      309.89      306.88     11.43 o 
   4  23   0        3.38        1.64      2.40 o 
   5  23   0       48.30       35.53      8.48 o 
   0  24   0      533.16      482.96     18.76 o 
   1  24   0      219.64      232.60      8.42 o 
   2  24   0      892.86      919.24     25.95 o 
   3  24   0      502.96      520.43     16.76 o 
   4  24   0       17.79       18.72      6.59 o 
   5  24   0       85.63       56.15      7.77 o 
   1  25   0      200.99      193.70      8.21 o 
   2  25   0       41.11       46.25      5.71 o 
   3  25   0       48.68       46.76      6.19 o 
   4  25   0      155.39      171.83     10.22 o 
   5  25   0        0.34       -2.07      3.25 o 
   0  26   0      102.23      105.05      9.24 o 
   1  26   0      455.70      438.84     14.33 o 
   2  26   0       45.23       37.00      5.37 o 
   3  26   0       22.18       25.61      6.20 o 
   4  26   0        0.34       17.57      7.75 o 
   1  27   0        0.02        8.08      5.33 o 
   2  27   0       95.97       93.62      6.93 o 
   3  27   0        9.76        1.39      1.30 o 
   4  27   0      198.15      194.94     11.43 o 
   0  28   0      172.18      153.38     15.86 o 
   1  28   0      155.47      154.15      9.44 o 
   2  28   0        1.86        2.12      3.39 o 
   3  28   0        5.82        1.84      3.10 o 
   1  29   0       16.04       23.05      6.22 o 
   2  29   0       23.56        2.97      4.97 o 
   3  29   0       24.40       18.81      8.45 o 
   0  30   0       54.35       61.89     10.28 o 
   1  30   0       42.28       35.90      6.82 o 
   2  30   0        7.34       11.35      8.70 o 
   1  31   0       13.33        6.11      4.35 o 
  -7   0   1      626.81      631.00     26.35 o 
  -5   0   1        2.57       -4.07      4.43 o 
  -3   0   1       22.54       40.21      3.31 o 
  -1   0   1      247.59      291.12     16.27 o 
   1   0   1      126.35       47.16      4.45 o 
   3   0   1      490.52      470.99     18.89 o 
   5   0   1      333.32      369.11     13.30 o 
   7   0   1      726.38      693.46     67.63 o 
  -8   1   1        1.58       -2.74      7.46 o 
  -7   1   1        0.25        2.04      2.03 o 
  -6   1   1     1954.20     1950.59     55.15 o 
  -5   1   1      736.29      756.43     20.98 o 
  -4   1   1    22860.05    23381.98    645.17 o 
  -3   1   1      484.25      551.19     14.96 o 
  -2   1   1    10036.31    10501.74    492.10 o 
  -1   1   1     1711.58     1790.33     61.11 o 
   0   1   1     1947.66     1982.31     55.06 o 
   1   1   1     8706.66     8763.60    173.71 o 
   2   1   1     5780.99     6168.71    133.71 o 
   3   1   1      301.30      380.29     10.95 o 
   4   1   1     3535.27     3712.77     76.18 o 
   5   1   1      169.91      164.43      5.30 o 
   6   1   1      726.40      786.86     19.82 o 
   7   1   1        3.78       15.84      5.87 o 
   8   1   1       23.76       30.06     11.79 o 
  -8   2   1      278.13      253.22     14.77 o 
  -7   2   1       65.73       76.46      6.35 o 
  -6   2   1     1377.07     1354.21     36.44 o 
  -5   2   1      347.94      381.06     10.96 o 
  -4   2   1      665.21      688.25     22.75 o 
  -3   2   1        8.84        9.14      1.62 o 
  -2   2   1    70401.38    65006.91   2174.60 o 
  -1   2   1     3884.07     3867.22    128.73 o 
   0   2   1     6478.62     6705.88    200.72 o 
   1   2   1     5463.11     5318.28    114.79 o 
   2   2   1     3215.91     3211.63     71.70 o 
   3   2   1      148.92      133.67      5.85 o 
   4   2   1       35.49       38.83      2.68 o 
   5   2   1       19.51       18.65      3.15 o 
   6   2   1        3.04        0.81      2.09 o 
   7   2   1        8.16       19.65      6.62 o 
   8   2   1       78.53       85.35     11.91 o 
  -8   3   1       13.05       -1.62      7.30 o 
  -7   3   1       48.90       55.74      6.21 o 
  -6   3   1       28.41       25.14      4.87 o 
  -5   3   1      232.27      242.28      7.77 o 
  -4   3   1      192.65      257.87      8.26 o 
  -3   3   1      822.73      806.64     19.21 o 
  -2   3   1     7187.55     7550.26    229.18 o 
  -1   3   1     6197.01     6290.91    233.99 o 
   0   3   1     3776.83     3612.01     90.12 o 
   1   3   1     1499.35     1437.69     33.62 o 
   2   3   1     1812.23     1841.10     43.15 o 
   3   3   1     3495.26     3646.27     82.14 o 
   4   3   1     1004.88     1039.48     24.78 o 
   5   3   1      893.13      925.39     21.49 o 
   6   3   1       37.42       28.18      3.77 o 
   7   3   1        2.12       -0.42      1.97 o 
   8   3   1        5.50       14.41      7.70 o 
  -8   4   1       44.46       45.05      7.33 o 
  -7   4   1       11.34       16.28      5.98 o 
  -6   4   1       68.68       72.98      4.66 o 
  -5   4   1       71.61       89.90      4.36 o 
  -4   4   1        5.85       -0.56      2.61 o 
  -3   4   1      340.90      327.48      8.38 o 
  -2   4   1       87.15       87.01      3.69 o 
  -1   4   1      641.61      640.44     21.03 o 
   0   4   1    18345.14    17716.62    435.91 o 
   1   4   1       96.65      106.04      4.51 o 
   2   4   1     5072.42     5389.19    120.62 o 
   3   4   1      381.79      382.89     11.08 o 
   4   4   1      102.26       88.18      3.58 o 
   5   4   1        3.28        2.70      1.53 o 
   6   4   1      452.22      454.89     12.62 o 
   7   4   1       21.13       21.81      6.18 o 
   8   4   1       76.40       61.23      8.56 o 
  -8   5   1       14.53        2.59      2.72 o 
  -7   5   1       43.76       51.96      6.10 o 
  -6   5   1      110.46      101.84      5.79 o 
  -5   5   1     1194.11     1262.18     28.86 o 
  -4   5   1       23.86       24.99      2.78 o 
  -3   5   1     4638.92     4836.84    107.47 o 
  -2   5   1      923.08      866.07     25.30 o 
  -1   5   1     1709.88     1650.55     41.19 o 
   0   5   1      814.76      835.35     24.44 o 
   1   5   1      937.64     1044.67     29.34 o 
   2   5   1      505.08      499.08     14.62 o 
   3   5   1     3788.57     3602.84     84.79 o 
   4   5   1      260.63      264.28      7.14 o 
   5   5   1      773.18      752.74     17.77 o 
   6   5   1        0.03        0.31      2.02 o 
   7   5   1      194.50      196.27      8.60 o 
  -8   6   1      241.09      220.43     11.05 o 
  -7   6   1       11.24       15.38      6.09 o 
  -6   6   1      191.96      203.86      7.63 o 
  -5   6   1       53.97       59.39      4.23 o 
  -4   6   1      433.54      461.96     11.60 o 
  -3   6   1      286.42      290.00     11.07 o 
  -2   6   1     7670.96     7820.13    208.16 o 
  -1   6   1      762.31      759.03     20.18 o 
   0   6   1    22871.21    21897.67    579.46 o 
   1   6   1      466.42      476.18     15.03 o 
   2   6   1     1862.19     1778.53     62.29 o 
   3   6   1      281.72      305.47      9.07 o 
   4   6   1        5.86        5.85      2.08 o 
   5   6   1        9.07       15.63      3.64 o 
   6   6   1       41.69       51.28      3.99 o 
   7   6   1        0.20        0.65      2.74 o 
  -8   7   1        6.94       13.80      6.72 o 
  -7   7   1       75.44       74.58      7.32 o 
  -6   7   1      269.41      294.56     12.09 o 
  -5   7   1      714.69      689.09     20.78 o 
  -4   7   1       86.67       81.09      3.80 o 
  -3   7   1     1173.64     1063.30     37.01 o 
  -2   7   1      774.03      750.18     21.67 o 
  -1   7   1      696.36      693.54     18.69 o 
   0   7   1      603.92      658.93     15.81 o 
   1   7   1     2434.06     2362.65     53.45 o 
   2   7   1      408.21      462.90     16.16 o 
   3   7   1     3659.95     3619.34     80.69 o 
   4   7   1      135.45      135.88      5.12 o 
   5   7   1      960.64      940.91     25.67 o 
   6   7   1       40.46       47.69      4.31 o 
   7   7   1        8.68        7.43      5.27 o 
  -8   8   1       16.96        9.68      5.64 o 
  -7   8   1       18.70       17.79      5.70 o 
  -6   8   1       14.02       18.09      4.87 o 
  -5   8   1       32.71       27.46      4.76 o 
  -4   8   1        0.80       -0.35      0.81 o 
  -3   8   1      192.01      194.71      6.61 o 
  -2   8   1      734.59      676.55     19.75 o 
  -1   8   1     4722.88     4695.89    105.97 o 
   0   8   1     6164.23     6651.86    165.96 o 
   1   8   1     6480.69     6488.24    139.73 o 
   2   8   1     7021.40     7348.97    183.03 o 
   3   8   1     1145.89     1142.67     28.78 o 
   4   8   1       38.61       47.04      3.49 o 
   5   8   1        4.50       12.29      3.16 o 
   6   8   1      529.71      542.08     14.59 o 
   7   8   1       12.47       18.50      5.73 o 
  -8   9   1        1.45        0.30      2.76 o 
  -7   9   1        8.48        2.99      4.06 o 
  -6   9   1      191.52      180.09      8.29 o 
  -5   9   1      265.51      261.47     11.28 o 
  -4   9   1     1613.63     1581.71     46.66 o 
  -3   9   1      276.77      135.51     23.01 o 
  -2   9   1     2507.99     2369.10     56.02 o 
  -1   9   1      384.29      399.08      9.87 o 
   0   9   1        1.78        0.43      0.74 o 
   1   9   1      996.27      979.58     30.59 o 
   2   9   1     1180.85     1157.42     44.03 o 
   3   9   1     2535.09     2504.71     61.45 o 
   4   9   1     1638.91     1665.58     44.91 o 
   5   9   1      445.40      435.82     11.96 o 
   6   9   1      327.33      348.94     15.55 o 
   7   9   1        4.16        1.47      3.27 o 
  -8  10   1        5.78       -0.05      3.56 o 
  -7  10   1      252.74      263.62     11.09 o 
  -6  10   1        0.19        0.01      3.26 o 
  -5  10   1      133.21      125.39      7.15 o 
  -4  10   1      243.21      245.84     12.72 o 
  -3  10   1     1325.87     1279.51     35.56 o 
  -2  10   1     1259.31     1175.48     31.95 o 
  -1  10   1     5255.30     5203.63    107.16 o 
   0  10   1      554.69      556.44     13.71 o 
   1  10   1     8952.66     9279.79    191.37 o 
   2  10   1       19.40       19.63      2.46 o 
   3  10   1     1029.76     1073.10     30.73 o 
   4  10   1      246.06      278.88      9.20 o 
   5  10   1       14.62       15.12      3.79 o 
   6  10   1       12.03       21.14      6.07 o 
   7  10   1      238.86      248.01     19.72 o 
  -7  11   1       14.78       21.25      6.12 o 
  -6  11   1      254.80      243.44     10.55 o 
  -5  11   1        0.94        5.23      4.37 o 
  -4  11   1      922.35      871.45     29.82 o 
  -3  11   1       60.87       58.98      3.69 o 
  -2  11   1     2989.60     2908.94     66.07 o 
  -1  11   1     1486.55     1490.05     30.98 o 
   0  11   1     3648.83     3956.98     85.09 o 
   1  11   1     5724.05     6304.89    130.23 o 
   2  11   1      472.03      614.35     17.99 o 
   3  11   1       68.56       70.86      4.17 o 
   4  11   1     1957.67     1961.00     52.23 o 
   5  11   1      314.46      347.32     10.93 o 
   6  11   1      510.16      519.08     23.01 o 
   7  11   1       59.41       61.33      7.07 o 
  -7  12   1      316.84      311.40     12.54 o 
  -6  12   1        0.48        0.96      2.11 o 
  -5  12   1      216.62      224.26      9.18 o 
  -4  12   1        0.93        5.83      3.68 o 
  -3  12   1      223.92      229.27      8.23 o 
  -2  12   1       28.93       49.14      2.53 o 
  -1  12   1     6007.22     6310.09    129.98 o 
   0  12   1      230.95      185.46      7.05 o 
   1  12   1     5323.75     5410.64    111.73 o 
   2  12   1      766.54      783.76     21.32 o 
   3  12   1       66.20       97.15      4.52 o 
   4  12   1     1194.57     1219.21     38.20 o 
   5  12   1     1001.25      971.25     28.59 o 
   6  12   1        0.20        1.33      3.37 o 
   7  12   1      230.40      238.32     13.81 o 
  -7  13   1       30.92       38.52      6.70 o 
  -6  13   1      243.00      233.63     10.15 o 
  -5  13   1      506.82      500.10     17.61 o 
  -4  13   1     1268.27     1268.10     39.67 o 
  -3  13   1     1738.04     1548.82     50.19 o 
  -2  13   1     1331.89     1350.29     34.22 o 
  -1  13   1      243.18      254.19      6.61 o 
   0  13   1       18.27       13.20      2.40 o 
   1  13   1      909.40     1038.45     26.37 o 
   2  13   1     1529.87     1613.00     40.29 o 
   3  13   1     2004.40     2084.42     48.73 o 
   4  13   1       73.37       53.96      4.47 o 
   5  13   1      152.46      158.28      7.92 o 
   6  13   1        9.26       13.00      5.07 o 
   7  13   1       45.53       50.97      7.68 o 
  -7  14   1       63.22       65.54      7.30 o 
  -6  14   1       23.72       24.36      6.03 o 
  -5  14   1       79.14       84.59      6.54 o 
  -4  14   1        0.19        0.47      1.83 o 
  -3  14   1      550.93      574.90     19.00 o 
  -2  14   1      757.35      752.41     19.50 o 
  -1  14   1     2867.27     3069.24     63.78 o 
   0  14   1     2710.68     2581.27     53.72 o 
   1  14   1       51.95       76.03      3.52 o 
   2  14   1     1118.16     1126.98     30.36 o 
   3  14   1       25.24       27.08      3.05 o 
   4  14   1       19.71       13.37      4.02 o 
   5  14   1       17.46       16.37      5.38 o 
   6  14   1        3.47        2.78      2.87 o 
   7  14   1        6.23       -1.37      2.88 o 
  -7  15   1       56.89       51.93      6.74 o 
  -6  15   1       75.66       63.44      6.81 o 
  -5  15   1      609.83      623.59     22.03 o 
  -4  15   1      289.68      270.03     13.20 o 
  -3  15   1      985.26      981.76     30.92 o 
  -2  15   1       65.70       70.72      3.42 o 
  -1  15   1      619.46      576.24     13.83 o 
   0  15   1       59.17       69.73      3.34 o 
   1  15   1      356.48      404.73     11.20 o 
   2  15   1       75.36       98.29      4.57 o 
   3  15   1      729.90      725.58     18.33 o 
   4  15   1       66.07       48.99      4.72 o 
   5  15   1      427.10      414.30     16.20 o 
   6  15   1        9.84        1.59      3.19 o 
   7  15   1       17.83       18.17      6.90 o 
  -7  16   1        0.28        0.25      4.77 o 
  -6  16   1       88.52       82.45      7.14 o 
  -5  16   1       12.45        8.05      4.27 o 
  -4  16   1       25.96       15.94      5.71 o 
  -3  16   1       22.33       19.67      4.25 o 
  -2  16   1     1243.26     1215.98     29.50 o 
  -1  16   1        1.97        1.09      1.32 o 
   0  16   1     3181.25     3155.46     65.38 o 
   1  16   1       43.85       53.08      3.16 o 
   2  16   1     1746.49     1761.63     44.39 o 
   3  16   1       57.08       54.45      3.96 o 
   4  16   1        4.75       -0.37      2.60 o 
   5  16   1      170.57      166.43     11.66 o 
   6  16   1       65.93       67.98      6.56 o 
  -7  17   1        1.35        0.61      1.92 o 
  -6  17   1       21.65       28.14      6.65 o 
  -5  17   1      479.57      539.20     18.02 o 
  -4  17   1       29.28       33.29      6.17 o 
  -3  17   1     1601.31     1598.28     46.05 o 
  -2  17   1       63.91       67.15      3.99 o 
  -1  17   1       32.59       37.01      2.78 o 
   0  17   1       21.58       33.69      2.81 o 
   1  17   1     1559.02     1551.81     39.19 o 
   2  17   1      225.72      250.78      7.98 o 
   3  17   1      965.44     1023.34     29.12 o 
   4  17   1       29.94       28.49      4.36 o 
   5  17   1      282.29      284.40     10.79 o 
   6  17   1       42.25       43.57      8.30 o 
  -6  18   1       77.84       79.73      7.49 o 
  -5  18   1       72.69       82.26      7.87 o 
  -4  18   1       41.92       53.78      6.98 o 
  -3  18   1        2.86        0.73      1.45 o 
  -2  18   1     1586.16     1612.49     41.20 o 
  -1  18   1      432.11      407.59     11.09 o 
   0  18   1     1802.84     1708.50     37.17 o 
   1  18   1      648.90      604.64     16.25 o 
   2  18   1      216.30      231.77      7.49 o 
   3  18   1      426.05      456.53     14.50 o 
   4  18   1       33.99       28.23      5.47 o 
   5  18   1        0.32        0.48      3.04 o 
   6  18   1      123.16      134.95      9.13 o 
  -6  19   1       20.04       31.16      6.81 o 
  -5  19   1      419.05      400.50     25.72 o 
  -4  19   1       97.80       99.63      8.17 o 
  -3  19   1       95.21      110.88     10.33 o 
  -2  19   1      519.74      504.48     14.37 o 
  -1  19   1       10.29       14.49      4.14 o 
   0  19   1      123.66      122.50      4.68 o 
   1  19   1      484.94      476.71     13.37 o 
   2  19   1      484.01      522.11     14.03 o 
   3  19   1      372.25      401.27     21.92 o 
   4  19   1      595.79      618.86     23.71 o 
   5  19   1      140.53      123.33     13.19 o 
   6  19   1       59.21       54.09      7.85 o 
  -6  20   1       49.20       54.33      8.33 o 
  -5  20   1       24.92       30.42      7.27 o 
  -4  20   1       68.41       69.87      7.74 o 
  -3  20   1     1471.95     1525.06     44.73 o 
  -2  20   1     1096.56     1054.54     27.59 o 
  -1  20   1     2934.46     2916.08     63.57 o 
   0  20   1      156.92      162.17      5.64 o 
   1  20   1      771.45      743.07     19.78 o 
   2  20   1       51.58       62.48      4.43 o 
   3  20   1      298.74      295.15     10.70 o 
   4  20   1       15.91       13.09      5.39 o 
   5  20   1       76.59       68.46      6.64 o 
   6  20   1       29.47       17.78      7.69 o 
  -6  21   1       89.82       92.70     15.54 o 
  -5  21   1      881.15      932.57     34.50 o 
  -4  21   1     1368.40     1398.64     48.75 o 
  -3  21   1      882.17      890.43     27.25 o 
  -2  21   1       38.92       41.48      4.71 o 
  -1  21   1        3.09       11.68      3.44 o 
   0  21   1      801.07      778.44     20.62 o 
   1  21   1        1.87        3.57      1.78 o 
   2  21   1      339.33      358.83     12.75 o 
   3  21   1       90.09       83.19      5.78 o 
   4  21   1      177.35      204.46      8.94 o 
   5  21   1       16.29       25.41      6.23 o 
  -6  22   1       26.45       42.78      9.60 o 
  -5  22   1       29.26       38.47      6.90 o 
  -4  22   1        9.84       21.66      7.06 o 
  -3  22   1      299.19      318.04     17.38 o 
  -2  22   1        3.20        4.25      2.59 o 
  -1  22   1       27.94       37.45      4.09 o 
   0  22   1      928.41      936.70     25.98 o 
   1  22   1      644.61      627.50     17.32 o 
   2  22   1       14.16        9.98      3.81 o 
   3  22   1       78.49       76.07      6.47 o 
   4  22   1       25.30       32.08      6.15 o 
   5  22   1       51.33       47.95      7.52 o 
  -5  23   1       52.47       59.91      8.50 o 
  -4  23   1      393.87      428.24     15.82 o 
  -3  23   1       57.85       62.95      6.46 o 
  -2  23   1     1323.13     1346.70     35.18 o 
  -1  23   1      709.74      671.40     20.88 o 
   0  23   1      122.14      138.29      6.28 o 
   1  23   1       15.03       15.15      3.52 o 
   2  23   1      743.53      743.62     20.37 o 
   3  23   1       12.75       11.41      4.66 o 
   4  23   1      612.99      669.10     20.55 o 
   5  23   1      116.77      130.88     11.74 o 
  -5  24   1        8.59        1.76      2.52 o 
  -4  24   1       25.71       25.93      5.73 o 
  -3  24   1      102.02       90.84      7.40 o 
  -2  24   1      215.00      220.46      8.60 o 
  -1  24   1      117.01      109.61     11.00 o 
   0  24   1      555.84      520.25     14.18 o 
   1  24   1       38.97       48.21      4.25 o 
   2  24   1      223.21      231.93      8.82 o 
   3  24   1        0.16       -2.25      4.06 o 
   4  24   1       23.08       17.26      6.46 o 
   5  24   1       52.90       55.75      8.57 o 
  -5  25   1       46.89       34.33      9.72 o 
  -4  25   1       58.14       72.48      7.78 o 
  -3  25   1       22.72       24.73      6.38 o 
  -2  25   1       37.44       46.91      6.32 o 
  -1  25   1      286.38      276.59     10.93 o 
   0  25   1       94.69      102.93      6.24 o 
   1  25   1      110.14      105.71      6.41 o 
   2  25   1      233.19      232.49      9.06 o 
   3  25   1      152.69      160.77      8.76 o 
   4  25   1       57.55       50.32      7.11 o 
  -4  26   1       28.26       30.32      7.49 o 
  -3  26   1      230.93      222.16     10.84 o 
  -2  26   1       15.03       21.92      5.42 o 
  -1  26   1      107.03       90.03      6.80 o 
   0  26   1      417.82      437.41     14.30 o 
   1  26   1      128.88      114.62      6.97 o 
   2  26   1      109.31      127.80      7.17 o 
   3  26   1       34.18       38.55      6.94 o 
   4  26   1       15.14       17.51      8.12 o 
  -4  27   1       11.34        0.50      2.97 o 
  -3  27   1      232.91      243.10     11.65 o 
  -2  27   1       13.99       14.52      6.11 o 
  -1  27   1        7.29        4.12      4.41 o 
   0  27   1        2.20        9.45      5.31 o 
   1  27   1        4.73        0.64      4.95 o 
   2  27   1       48.99       45.40      6.02 o 
   3  27   1      139.35      170.95     10.07 o 
   4  27   1        6.63       -0.82      3.31 o 
  -3  28   1       75.27       70.06      7.98 o 
  -2  28   1      115.71      107.59      9.16 o 
  -1  28   1      157.28      151.10      9.42 o 
   0  28   1      268.40      277.35     11.40 o 
   1  28   1      128.07      150.05      8.58 o 
   2  28   1       74.18       75.42      7.27 o 
   3  28   1       33.28       49.81      8.11 o 
  -3  29   1       17.92       18.94      7.62 o 
  -2  29   1       35.66       31.91      8.09 o 
  -1  29   1        0.04        0.64      1.79 o 
   0  29   1       27.12       35.84      6.33 o 
   1  29   1       69.69       62.90      6.94 o 
   2  29   1       19.24       25.04      6.74 o 
   3  29   1       21.96       39.54      8.26 o 
  -2  30   1       75.99       82.31      9.34 o 
  -1  30   1       33.61       30.64      7.46 o 
   0  30   1        1.37        3.74      1.97 o 
   1  30   1      195.95      218.37     10.62 o 
   2  30   1        0.35       -1.16      3.50 o 
  -1  31   1        4.81        0.65      4.08 o 
   0  31   1        5.74        5.95      5.71 o 
   1  31   1       93.25      110.43      9.57 o 
  -8   0   2     1159.92     1048.80     48.84 o 
  -6   0   2      111.47      156.44     12.71 o 
  -4   0   2     5671.65     5854.04    164.55 o 
  -2   0   2     5010.59     5221.00    196.97 o 
   0   0   2    24119.31    22724.73    837.19 o 
   2   0   2     3669.37     3698.91    105.08 o 
   4   0   2      603.10      605.27     21.59 o 
   6   0   2      467.03      433.58     21.31 o 
  -8   1   2      169.16      177.16     10.18 o 
  -7   1   2       30.99       35.25      6.97 o 
  -6   1   2     1687.31     1617.95     43.72 o 
  -5   1   2      128.94      134.20      4.85 o 
  -4   1   2      319.11      339.68      8.97 o 
  -3   1   2      577.88      556.25     16.18 o 
  -2   1   2     4690.68     4715.01    134.76 o 
  -1   1   2      114.26      111.16      4.29 o 
   0   1   2      104.92       98.08      3.64 o 
   1   1   2      308.63      300.98      9.87 o 
   2   1   2      511.39      330.14     12.47 o 
   3   1   2     4163.09     4283.88     92.48 o 
   4   1   2      871.18     1035.97     24.98 o 
   5   1   2      294.70      311.07      9.64 o 
   6   1   2        0.64       -0.75      2.37 o 
   7   1   2        1.09       -0.95      1.59 o 
  -8   2   2       69.14       86.88      8.35 o 
  -7   2   2       11.78       -0.42      2.81 o 
  -6   2   2      498.68      486.23     14.68 o 
  -5   2   2       96.58       99.66      5.46 o 
  -4   2   2       36.10       40.83      3.40 o 
  -3   2   2      257.00      263.05      8.19 o 
  -2   2   2     8305.65     8727.66    249.10 o 
  -1   2   2       97.08       96.59      4.04 o 
   0   2   2     7446.83     7706.54    188.13 o 
   1   2   2     7731.38     7855.06    193.03 o 
   2   2   2     1475.97     1206.14     49.21 o 
   3   2   2      128.77      165.62      4.77 o 
   4   2   2      169.27      187.14      5.74 o 
   5   2   2      659.77      665.19     16.91 o 
   6   2   2       94.96       99.71      5.74 o 
   7   2   2       19.45       23.38      5.25 o 
  -8   3   2        6.81        3.65      8.84 o 
  -7   3   2        8.12        4.70      4.54 o 
  -6   3   2     1642.50     1607.84     49.66 o 
  -5   3   2     1110.53     1095.61     25.05 o 
  -4   3   2     3378.00     3365.16     69.04 o 
  -3   3   2      917.00      949.15     27.06 o 
  -2   3   2     1078.15      912.54     52.45 o 
  -1   3   2     1749.84     1650.24     43.52 o 
   0   3   2      196.47       96.83      7.54 o 
   1   3   2     1137.61     1160.60     31.72 o 
   2   3   2      178.60      166.50      5.57 o 
   3   3   2       21.72       27.41      2.24 o 
   4   3   2     1291.88     1368.08     31.17 o 
   5   3   2      376.10      370.36     10.47 o 
   6   3   2      581.17      616.55     18.06 o 
   7   3   2       63.69       64.45      5.52 o 
  -8   4   2       24.67        9.68      6.41 o 
  -7   4   2      476.02      486.78     19.17 o 
  -6   4   2       33.50       29.30      7.59 o 
  -5   4   2      102.87      132.91      4.58 o 
  -4   4   2      418.20      442.43     12.49 o 
  -3   4   2     1097.93     1065.96     26.46 o 
  -2   4   2     1057.69      996.98     26.05 o 
  -1   4   2     6183.85     6227.27    153.61 o 
   0   4   2      223.06      201.16      8.28 o 
   1   4   2     2587.79     2493.16     55.53 o 
   2   4   2      299.17      313.09      9.19 o 
   3   4   2     1547.65     1586.01     33.03 o 
   4   4   2      121.46      111.67      3.86 o 
   5   4   2       87.73       87.06      4.35 o 
   6   4   2       20.18       17.11      4.05 o 
   7   4   2       35.00       34.44      5.41 o 
  -8   5   2        5.36       -2.44      6.61 o 
  -7   5   2       14.24       10.48      6.23 o 
  -6   5   2       71.04       74.29     12.41 o 
  -5   5   2       50.69       52.26      4.05 o 
  -4   5   2     4302.00     4397.96     97.83 o 
  -3   5   2      620.26      666.54     17.86 o 
  -2   5   2     6205.19     6016.44    127.75 o 
  -1   5   2      907.74      861.08     27.01 o 
   0   5   2     1016.65      951.44     25.29 o 
   1   5   2       15.64       17.87      1.73 o 
   2   5   2     2413.75     2429.35     50.12 o 
   3   5   2       10.48        5.92      2.07 o 
   4   5   2     1478.15     1473.33     29.53 o 
   5   5   2       85.71       72.84      4.34 o 
   6   5   2       74.21       99.16      5.29 o 
   7   5   2        2.04       -0.86      1.95 o 
  -8   6   2        0.12        1.63      8.43 o 
  -7   6   2      112.45      127.31      7.44 o 
  -6   6   2        2.83       -1.42      3.40 o 
  -5   6   2       19.23       24.05      4.96 o 
  -4   6   2      186.62      191.15      6.52 o 
  -3   6   2      249.60      239.93      7.78 o 
  -2   6   2       72.20       71.83      3.35 o 
  -1   6   2     8880.17     8771.83    196.35 o 
   0   6   2      736.49      702.17     19.02 o 
   1   6   2     8599.33     8934.47    207.74 o 
   2   6   2      640.73      658.30     18.04 o 
   3   6   2      433.55      447.00     11.03 o 
   4   6   2       98.68       95.33      3.46 o 
   5   6   2      142.15      145.00      6.45 o 
   6   6   2        7.67       12.55      4.61 o 
   7   6   2      170.03      157.89      8.65 o 
  -8   7   2        6.97        5.18      6.67 o 
  -7   7   2       26.87       21.79      6.06 o 
  -6   7   2      583.99      566.16     18.10 o 
  -5   7   2      287.49      273.83      9.88 o 
  -4   7   2     3707.73     3620.90     84.77 o 
  -3   7   2       37.28       36.33      3.30 o 
  -2   7   2     2682.98     2548.23     62.78 o 
  -1   7   2      262.99      216.21      6.10 o 
   0   7   2      114.25      135.99      4.42 o 
   1   7   2       56.00       89.22      3.74 o 
   2   7   2     1858.39     1764.85     51.16 o 
   3   7   2       96.49       96.39      3.98 o 
   4   7   2     1262.32     1276.66     27.80 o 
   5   7   2      529.83      543.96     15.41 o 
   6   7   2      423.16      429.09     15.11 o 
   7   7   2       72.29       72.80      7.19 o 
  -8   8   2       70.95       74.56     10.21 o 
  -7   8   2       98.39      113.03      8.06 o 
  -6   8   2      180.79      174.89     11.98 o 
  -5   8   2       52.07       63.60      5.53 o 
  -4   8   2       62.62       68.52      4.66 o 
  -3   8   2     1150.96     1092.52     28.80 o 
  -2   8   2     1609.61     1558.20     35.01 o 
  -1   8   2     6075.25     6275.80    116.52 o 
   0   8   2      636.89      610.78     15.77 o 
   1   8   2     1280.06     1312.66     40.11 o 
   2   8   2      286.13      251.87      9.09 o 
   3   8   2      303.76      289.91      8.97 o 
   4   8   2      474.07      485.51     12.14 o 
   5   8   2       44.51       51.06      4.94 o 
   6   8   2        3.32        1.43      1.79 o 
   7   8   2       59.07       64.42      7.18 o 
  -8   9   2        0.29        3.33      4.40 o 
  -7   9   2       20.20       22.42      6.54 o 
  -6   9   2       65.37       65.32      5.94 o 
  -5   9   2      717.07      736.04     24.13 o 
  -4   9   2      511.88      487.34     16.34 o 
  -3   9   2     5776.77     5501.53    118.07 o 
  -2   9   2     3185.54     3132.28     64.88 o 
  -1   9   2     3378.20     3407.80     63.40 o 
   0   9   2     2566.30     2756.76     62.45 o 
   1   9   2      443.32      469.86     14.06 o 
   2   9   2     2281.86     2120.16     78.39 o 
   3   9   2     2098.69     2013.95     46.99 o 
   4   9   2      482.46      471.69     12.30 o 
   5   9   2      197.48      200.94      7.59 o 
   6   9   2        1.20        3.20      5.47 o 
   7   9   2        5.23        2.33      2.67 o 
  -8  10   2       24.89       24.41      8.25 o 
  -7  10   2        6.27       -0.16      6.19 o 
  -6  10   2      216.35      211.19      9.12 o 
  -5  10   2       29.79       34.20      5.26 o 
  -4  10   2      472.83      440.76     15.15 o 
  -3  10   2      645.13      648.72     19.39 o 
  -2  10   2      226.06      215.46      6.76 o 
  -1  10   2     2727.44     3012.25     56.24 o 
   0  10   2    11215.01    11535.77    221.01 o 
   1  10   2       39.80       49.67      2.71 o 
   2  10   2     4820.13     4897.84    100.52 o 
   3  10   2      551.63      580.96     16.25 o 
   4  10   2       56.04       49.68      3.78 o 
   5  10   2      492.18      494.35     15.23 o 
   6  10   2      124.03      128.67     11.15 o 
   7  10   2       73.58       64.90      8.99 o 
  -7  11   2       55.28       48.76      6.46 o 
  -6  11   2       40.89       32.04      5.60 o 
  -5  11   2     1036.85     1050.20     33.69 o 
  -4  11   2       28.36       29.01      4.57 o 
  -3  11   2     1893.40     1812.05     45.33 o 
  -2  11   2       69.89       67.03      3.14 o 
  -1  11   2      173.06      198.43      4.89 o 
   0  11   2      541.67      555.67     12.11 o 
   1  11   2     6381.86     7081.76    150.79 o 
   2  11   2      488.00      617.53     16.95 o 
   3  11   2     2618.29     2628.60     61.55 o 
   4  11   2      107.81      119.42      4.82 o 
   5  11   2     1011.95      949.57     26.60 o 
   6  11   2       64.83       74.23      7.33 o 
   7  11   2      116.02       97.92      9.08 o 
  -7  12   2       21.48       22.70      6.37 o 
  -6  12   2       85.18       84.44      6.62 o 
  -5  12   2      237.98      253.63     11.53 o 
  -4  12   2       70.07       69.72      5.62 o 
  -3  12   2      268.58      279.47      9.52 o 
  -2  12   2      492.91      436.11     11.68 o 
  -1  12   2     4193.42     4447.05     85.47 o 
   0  12   2      258.39      226.97      5.65 o 
   1  12   2     1285.74     1406.69     35.30 o 
   2  12   2     1022.82     1027.23     27.55 o 
   3  12   2      330.06      322.52     10.09 o 
   4  12   2      191.38      204.94      6.66 o 
   5  12   2        7.84       17.51      4.60 o 
   6  12   2        4.04       13.84      5.97 o 
   7  12   2        0.15        1.50      4.07 o 
  -7  13   2       77.11       66.08      6.46 o 
  -6  13   2       12.86       18.18      5.54 o 
  -5  13   2      620.93      620.48     23.82 o 
  -4  13   2      633.29      603.96     22.09 o 
  -3  13   2      184.88      157.19      7.62 o 
  -2  13   2     1628.14     1532.42     39.35 o 
  -1  13   2     1286.18     1425.71     30.88 o 
   0  13   2     2056.75     2275.10     44.06 o 
   1  13   2     1423.99     1426.00     32.40 o 
   2  13   2      283.82      274.89      8.69 o 
   3  13   2      824.83      780.09     21.46 o 
   4  13   2      116.85      131.58      5.69 o 
   5  13   2      150.88      144.91      7.23 o 
   6  13   2       11.26       20.79      5.96 o 
  -7  14   2      131.62      142.17     10.89 o 
  -6  14   2       12.57       16.21      5.78 o 
  -5  14   2       35.85       35.42      5.43 o 
  -4  14   2       22.23       22.52      4.98 o 
  -3  14   2      862.65      867.16     27.60 o 
  -2  14   2      690.92      737.83     20.39 o 
  -1  14   2     1490.92     1419.30     29.56 o 
   0  14   2      912.59      942.15     20.08 o 
   1  14   2      578.55      515.03     12.36 o 
   2  14   2        2.26        1.49      1.33 o 
   3  14   2      296.80      301.68     10.52 o 
   4  14   2      101.05      105.87      5.62 o 
   5  14   2       13.31       11.50      5.35 o 
   6  14   2      126.62      122.55      9.01 o 
  -7  15   2        3.36        4.83      2.76 o 
  -6  15   2      190.24      178.64      9.06 o 
  -5  15   2       23.95       26.17      5.55 o 
  -4  15   2      692.29      679.59     23.94 o 
  -3  15   2       34.40       25.13      4.61 o 
  -2  15   2      731.20      650.97     19.47 o 
  -1  15   2       65.81       50.10      2.48 o 
   0  15   2       72.05       82.20      3.09 o 
   1  15   2      736.36      765.96     18.90 o 
   2  15   2       31.45       29.07      3.32 o 
   3  15   2      796.52      783.98     28.47 o 
   4  15   2      874.36      867.69     25.86 o 
   5  15   2        0.95       -1.02      4.23 o 
   6  15   2      313.94      333.48     16.94 o 
  -7  16   2      112.28      107.85      9.14 o 
  -6  16   2        0.13        0.33      3.19 o 
  -5  16   2        5.60        1.24      1.44 o 
  -4  16   2       89.56       79.62      5.93 o 
  -3  16   2      362.65      336.46     13.54 o 
  -2  16   2       67.46       85.46      4.66 o 
  -1  16   2      861.09      821.25     18.33 o 
   0  16   2      232.10      212.98      5.72 o 
   1  16   2     2680.31     2723.02     64.37 o 
   2  16   2      255.40      254.47      8.22 o 
   3  16   2      176.59      175.36      8.53 o 
   4  16   2       92.91       94.19      5.72 o 
   5  16   2       50.99       50.11      7.11 o 
   6  16   2       29.81       21.57      7.28 o 
  -7  17   2        7.58       -1.59      2.95 o 
  -6  17   2      144.05      135.04      8.43 o 
  -5  17   2       15.12       15.41      5.68 o 
  -4  17   2     1431.66     1355.25     46.84 o 
  -3  17   2      237.29      211.16     10.13 o 
  -2  17   2     1609.76     1483.30     47.79 o 
  -1  17   2     1146.16     1113.79     24.59 o 
   0  17   2       44.62       55.39      2.89 o 
   1  17   2      542.49      562.36     14.47 o 
   2  17   2     1168.61     1176.14     30.02 o 
   3  17   2        1.74        0.44      1.25 o 
   4  17   2      539.69      569.92     16.81 o 
   5  17   2       55.40       77.79      7.76 o 
   6  17   2       10.68        2.93      4.88 o 
  -6  18   2      123.93      132.62      9.22 o 
  -5  18   2       19.88       32.33      6.02 o 
  -4  18   2       60.46       54.01      6.77 o 
  -3  18   2      712.58      714.72     27.95 o 
  -2  18   2      574.31      557.25     16.29 o 
  -1  18   2     1988.24     1921.35     39.96 o 
   0  18   2      434.24      395.34      9.65 o 
   1  18   2     1023.69     1026.39     25.11 o 
   2  18   2      534.21      561.98     15.43 o 
   3  18   2       16.68       10.05      3.51 o 
   4  18   2      201.54      203.28     11.33 o 
   5  18   2       89.83       98.23      7.91 o 
   6  18   2       25.87       26.59      8.64 o 
  -6  19   2      176.11      167.09     10.22 o 
  -5  19   2      785.22      809.42     25.55 o 
  -4  19   2       36.95       41.41      6.85 o 
  -3  19   2      274.07      273.34     13.74 o 
  -2  19   2        1.63       -0.83      1.13 o 
  -1  19   2      183.82      167.16      6.30 o 
   0  19   2       76.85       78.93      4.47 o 
   1  19   2      111.93      103.80      4.71 o 
   2  19   2      732.54      754.43     20.02 o 
   3  19   2       39.17       33.95      4.38 o 
   4  19   2      463.29      466.30     18.00 o 
   5  19   2      332.32      386.55     23.76 o 
   6  19   2       24.58       27.06      8.63 o 
  -6  20   2        1.07        0.34      3.20 o 
  -5  20   2        5.16        1.74      4.01 o 
  -4  20   2       10.22       16.97      6.76 o 
  -3  20   2        2.62        0.89      1.90 o 
  -2  20   2       74.69       76.74      4.99 o 
  -1  20   2      119.89      133.12      6.40 o 
   0  20   2     1452.37     1430.74     34.26 o 
   1  20   2       54.11       57.54      4.34 o 
   2  20   2      528.73      561.03     16.71 o 
   3  20   2       48.45       45.69      7.22 o 
   4  20   2       34.30       36.38      5.52 o 
   5  20   2      134.06      131.82     10.71 o 
  -6  21   2      145.98      129.27      9.86 o 
  -5  21   2       52.17       46.29      7.45 o 
  -4  21   2      447.46      451.39     18.93 o 
  -3  21   2      793.11      803.39     29.35 o 
  -2  21   2       46.74       58.20      4.98 o 
  -1  21   2      762.07      738.18     21.26 o 
   0  21   2      148.06      150.18      5.60 o 
   1  21   2        6.22        1.58      1.14 o 
   2  21   2       58.79       63.61      4.79 o 
   3  21   2      795.60      787.17     22.95 o 
   4  21   2        1.87       -1.06      2.98 o 
   5  21   2       65.76       60.44     11.59 o 
  -6  22   2       85.04       92.95     11.31 o 
  -5  22   2       28.63       23.10      8.67 o 
  -4  22   2      136.70      138.40      9.18 o 
  -3  22   2       10.02        0.69      1.76 o 
  -2  22   2      983.85     1012.64     33.33 o 
  -1  22   2        8.75       11.12      4.26 o 
   0  22   2     1132.09     1131.10     31.01 o 
   1  22   2      502.42      446.86     12.03 o 
   2  22   2      159.66      152.54      6.49 o 
   3  22   2      468.99      457.29     18.28 o 
   4  22   2       61.01       57.86      6.52 o 
   5  22   2       50.98       41.62      8.61 o 
  -5  23   2       17.44       17.36      8.65 o 
  -4  23   2        1.27       -0.11      1.53 o 
  -3  23   2       42.60       36.12      7.61 o 
  -2  23   2       23.71        3.64      7.18 o 
  -1  23   2       29.97       31.58      4.67 o 
   0  23   2       33.29       21.48      5.12 o 
   1  23   2      185.98      178.38      6.18 o 
   2  23   2       48.20       38.29      5.16 o 
   3  23   2       24.84       37.46      5.95 o 
   4  23   2       11.01        8.05      6.01 o 
   5  23   2       30.52       19.59      7.37 o 
  -5  24   2      267.73      263.18     21.11 o 
  -4  24   2       14.54       14.90     10.61 o 
  -3  24   2       44.25       38.15      6.45 o 
  -2  24   2      914.60      922.40     30.79 o 
  -1  24   2      235.00      216.67      9.21 o 
   0  24   2      447.69      428.50     14.76 o 
   1  24   2      227.55      225.74      7.84 o 
   2  24   2      105.63      108.25      6.51 o 
   3  24   2       34.37       56.21      6.36 o 
   4  24   2       18.50       23.47      6.54 o 
  -5  25   2        7.50       -0.99      2.84 o 
  -4  25   2      355.30      349.50     17.11 o 
  -3  25   2        9.01       -0.83      3.66 o 
  -2  25   2      215.61      217.73     10.59 o 
  -1  25   2        3.66        0.70      2.70 o 
   0  25   2       16.17        4.02      2.95 o 
   1  25   2      143.72      164.79      8.12 o 
   2  25   2       67.95       67.95      5.12 o 
   3  25   2       60.21       53.17      6.63 o 
   4  25   2       93.90      101.46      7.89 o 
  -4  26   2        9.93        2.11      2.43 o 
  -3  26   2        3.71        0.63      4.00 o 
  -2  26   2       67.53       69.65      7.26 o 
  -1  26   2      222.45      230.29     10.14 o 
   0  26   2      109.20      105.86      7.28 o 
   1  26   2      196.68      209.07      9.38 o 
   2  26   2       29.53       28.83      6.44 o 
   3  26   2       94.94       85.67      7.26 o 
   4  26   2      272.73      273.91     12.52 o 
  -4  27   2       67.41       76.13     10.38 o 
  -3  27   2       92.89       94.37      8.94 o 
  -2  27   2       20.29       19.24      7.31 o 
  -1  27   2      338.62      335.86     14.14 o 
   0  27   2       12.56       21.98      4.72 o 
   1  27   2       31.52       34.49      6.05 o 
   2  27   2      160.50      165.08      8.86 o 
   3  27   2       14.00       15.60      6.93 o 
  -3  28   2       66.87       66.79      8.69 o 
  -2  28   2        2.41        2.13      2.89 o 
  -1  28   2      206.07      197.10     14.51 o 
   0  28   2       18.47       11.38      3.83 o 
   1  28   2      242.39      251.99     11.70 o 
   2  28   2      161.62      164.05      9.97 o 
   3  28   2        4.90       21.03      7.96 o 
  -3  29   2      111.30      113.14     10.71 o 
  -2  29   2       63.44       73.54      9.20 o 
  -1  29   2       96.66       99.64      9.53 o 
   0  29   2       68.18       69.33      9.05 o 
   1  29   2        0.40        4.52      1.92 o 
   2  29   2      230.61      264.21     13.52 o 
  -2  30   2       18.13       36.45      8.74 o 
  -1  30   2       53.63       64.38      9.03 o 
   0  30   2       78.46       91.49      8.63 o 
   1  30   2       36.16       26.02      8.00 o 
  -7   0   3      105.76      134.63     20.56 o 
  -5   0   3       77.20       80.34      6.49 o 
  -3   0   3     1311.06     1235.88     60.27 o 
  -1   0   3    23689.83    23050.67    887.82 o 
   1   0   3      581.24      756.09     44.37 o 
   3   0   3      493.57      583.04     23.40 o 
   5   0   3        2.79       -2.22      3.16 o 
   7   0   3       13.68       27.41      9.44 o 
  -8   1   3      196.35      171.58     11.52 o 
  -7   1   3       80.34       54.58     10.35 o 
  -6   1   3      939.68      927.83     32.32 o 
  -5   1   3        7.78        9.85      2.98 o 
  -4   1   3     4419.61     4272.86    100.91 o 
  -3   1   3       94.07      103.88      4.37 o 
  -2   1   3     1287.94     1172.01     35.40 o 
  -1   1   3      341.61      284.21     42.31 o 
   0   1   3       25.56       17.29      4.04 o 
   1   1   3     3051.42     3221.93     68.94 o 
   2   1   3     4564.97     4652.37     99.46 o 
   3   1   3        5.15        2.90      1.59 o 
   4   1   3     1044.11     1116.14     27.01 o 
   5   1   3        2.71       -0.36      1.80 o 
   6   1   3       66.13       74.41      6.06 o 
   7   1   3        3.31        0.86      4.43 o 
  -8   2   3       88.21       81.10      9.42 o 
  -7   2   3       86.42       92.86      7.85 o 
  -6   2   3        2.22        1.41      4.20 o 
  -5   2   3        3.67        0.76      1.46 o 
  -4   2   3        7.00       15.31      4.06 o 
  -3   2   3       25.24       39.46      3.78 o 
  -2   2   3     1065.56     1034.25     28.97 o 
  -1   2   3      187.03      154.50      5.73 o 
   0   2   3     1939.42     1944.16     44.90 o 
   1   2   3     5438.31     5752.38    122.75 o 
   2   2   3     2444.12     2500.45     62.02 o 
   3   2   3     1150.59     1320.36     33.56 o 
   4   2   3       22.17       17.55      4.12 o 
   5   2   3       85.48       66.97      5.14 o 
   6   2   3       16.49       11.15      5.57 o 
   7   2   3      155.90      146.86      8.54 o 
  -8   3   3       47.37       34.87      8.65 o 
  -7   3   3       18.92       20.84      6.35 o 
  -6   3   3      185.93      207.09     10.00 o 
  -5   3   3      431.18      452.00     16.79 o 
  -4   3   3      184.73      196.67      6.96 o 
  -3   3   3     1921.92     1814.18     47.78 o 
  -2   3   3     1488.21     1279.41     37.57 o 
  -1   3   3      341.48      318.74      9.98 o 
   0   3   3      943.35      997.59     23.63 o 
   1   3   3      385.09      359.86      9.66 o 
   2   3   3      484.92      461.54     13.18 o 
   3   3   3       97.41      101.70      4.45 o 
   4   3   3     1011.02     1059.74     25.99 o 
   5   3   3       55.62       57.28      4.96 o 
   6   3   3      114.35      109.81      8.89 o 
   7   3   3       14.47       16.23      5.96 o 
  -8   4   3      112.83      118.13     11.21 o 
  -7   4   3        9.20        3.17      3.26 o 
  -6   4   3      257.32      269.10     14.20 o 
  -5   4   3        7.31       11.10      3.44 o 
  -4   4   3       14.06       24.77      2.63 o 
  -3   4   3     1092.67     1002.00     30.56 o 
  -2   4   3      809.23      871.39     24.67 o 
  -1   4   3      139.46      151.12      5.02 o 
   0   4   3     5947.43     5883.78    137.05 o 
   1   4   3     1312.80     1351.57     33.79 o 
   2   4   3      722.15      709.74     18.32 o 
   3   4   3       34.62       38.92      3.16 o 
   4   4   3       72.70       81.92      4.43 o 
   5   4   3        5.71        2.88      2.18 o 
   6   4   3       11.98        2.83      2.32 o 
   7   4   3        0.32       -0.01      1.88 o 
  -8   5   3        6.70       -0.12      8.82 o 
  -7   5   3       85.57       81.13      7.93 o 
  -6   5   3       31.37       21.68      7.47 o 
  -5   5   3      701.00      662.58     23.73 o 
  -4   5   3      462.50      478.54     14.43 o 
  -3   5   3     2251.31     2048.22     50.76 o 
  -2   5   3       30.36       29.35      1.99 o 
  -1   5   3      559.71      600.45     17.42 o 
   0   5   3     2053.18     2041.81     63.76 o 
   1   5   3       79.01       88.62      3.78 o 
   2   5   3      241.78      229.01      7.09 o 
   3   5   3     1577.45     1567.41     37.31 o 
   4   5   3       46.85       53.33      3.78 o 
   5   5   3      438.18      450.66     14.27 o 
   6   5   3        0.31       -0.42      2.63 o 
   7   5   3       64.75       77.39      9.24 o 
  -8   6   3      116.45      136.72      9.42 o 
  -7   6   3       12.29        5.75      4.59 o 
  -6   6   3      282.04      267.69     16.00 o 
  -5   6   3      105.31      114.62      6.14 o 
  -4   6   3        0.54        0.22      1.19 o 
  -3   6   3       90.00       86.65      3.60 o 
  -2   6   3      586.46      581.73     15.62 o 
  -1   6   3      179.13      184.45      6.26 o 
   0   6   3     2232.99     1985.11     48.96 o 
   1   6   3       89.72       86.87      4.15 o 
   2   6   3     1722.51     1787.37     44.78 o 
   3   6   3       82.91       80.48      3.95 o 
   4   6   3       26.03       34.52      4.01 o 
   5   6   3      158.53      156.77      7.23 o 
   6   6   3      215.77      191.30     10.09 o 
   7   6   3       18.10       12.38      8.22 o 
  -8   7   3        5.21        2.87      4.52 o 
  -7   7   3       22.74       23.74      6.49 o 
  -6   7   3       59.79       59.70      6.81 o 
  -5   7   3      570.85      568.76     17.44 o 
  -4   7   3      163.98      173.58      9.62 o 
  -3   7   3     1155.68     1096.63     28.95 o 
  -2   7   3      404.39      314.52      9.08 o 
  -1   7   3     1370.19     1332.82     31.37 o 
   0   7   3      331.72      288.04      8.49 o 
   1   7   3      663.68      656.13     19.18 o 
   2   7   3        1.33       -0.04      1.62 o 
   3   7   3     1048.29     1008.80     26.04 o 
   4   7   3       10.01        1.78      1.14 o 
   5   7   3      158.66      161.60      6.93 o 
   6   7   3       13.12        0.91      2.72 o 
   7   7   3       55.58       43.71     10.65 o 
  -8   8   3       62.01       57.29      8.83 o 
  -7   8   3       49.83       57.30      7.13 o 
  -6   8   3      190.51      192.87     11.70 o 
  -5   8   3      245.36      241.28     10.85 o 
  -4   8   3        9.61        9.35      3.77 o 
  -3   8   3       48.17       56.01      3.07 o 
  -2   8   3     4910.21     4757.01    105.57 o 
  -1   8   3     2200.68     2077.28     44.47 o 
   0   8   3     2186.84     2260.45     50.87 o 
   1   8   3     2141.51     2236.88     58.45 o 
   2   8   3      268.80      302.19      8.52 o 
   3   8   3      304.37      305.88      9.34 o 
   4   8   3        0.90        3.61      2.58 o 
   5   8   3       67.91       68.74      5.58 o 
   6   8   3       15.23       16.43      6.45 o 
  -8   9   3        1.21        4.35      5.31 o 
  -7   9   3       80.67       91.31      7.26 o 
  -6   9   3      202.56      205.98     12.52 o 
  -5   9   3      884.36      819.67     28.72 o 
  -4   9   3     1038.15     1010.78     31.59 o 
  -3   9   3       38.64       43.21      3.81 o 
  -2   9   3     1420.39     1296.05     30.44 o 
  -1   9   3     1326.62     1438.05     29.88 o 
   0   9   3      178.69      169.38      4.85 o 
   1   9   3     1054.65     1199.61     31.97 o 
   2   9   3      511.80      535.42     13.66 o 
   3   9   3      245.91      242.38      8.45 o 
   4   9   3     2182.09     2238.65     63.45 o 
   5   9   3      247.52      277.79      9.91 o 
   6   9   3      657.14      703.95     24.40 o 
  -7  10   3      371.21      356.65     14.90 o 
  -6  10   3       27.74       22.04      5.51 o 
  -5  10   3       49.84       49.57      5.70 o 
  -4  10   3       46.20       54.49      4.34 o 
  -3  10   3     2652.48     2476.53     59.09 o 
  -2  10   3        8.90       11.66      1.54 o 
  -1  10   3     2694.07     2693.73     52.11 o 
   0  10   3       11.50       11.33      1.92 o 
   1  10   3     3209.55     3144.33     66.60 o 
   2  10   3      178.50      176.27      5.36 o 
   3  10   3      264.72      269.05     12.28 o 
   4  10   3      105.81       96.51      7.34 o 
   5  10   3        1.48        5.02      4.97 o 
   6  10   3        0.91        9.44      6.96 o 
  -7  11   3       23.68       25.72      6.70 o 
  -6  11   3      166.64      172.61      8.49 o 
  -5  11   3      292.40      258.20     10.63 o 
  -4  11   3     2645.88     2421.68     63.76 o 
  -3  11   3      969.90      980.02     28.71 o 
  -2  11   3     3778.89     3745.18     72.10 o 
  -1  11   3      376.19      345.41      8.25 o 
   0  11   3      475.98      456.37     11.06 o 
   1  11   3      142.45      165.44      4.76 o 
   2  11   3       75.02       68.93      3.61 o 
   3  11   3      468.80      458.55     13.76 o 
   4  11   3       95.53      105.70      5.92 o 
   5  11   3       16.31       23.44      5.14 o 
   6  11   3        2.14        5.38      6.45 o 
  -7  12   3       20.59       30.77      6.84 o 
  -6  12   3      248.15      238.07     11.19 o 
  -5  12   3      229.96      234.61     10.37 o 
  -4  12   3      310.79      271.28     10.74 o 
  -3  12   3     2041.33     1913.09     59.79 o 
  -2  12   3      376.80      398.28      9.72 o 
  -1  12   3     3480.46     3394.79     67.60 o 
   0  12   3      363.42      393.21      9.74 o 
   1  12   3     1858.76     1935.69     41.63 o 
   2  12   3      423.23      442.87     11.15 o 
   3  12   3        5.00        1.97      1.77 o 
   4  12   3      252.46      237.74     11.54 o 
   5  12   3      373.12      366.71     18.95 o 
   6  12   3        7.65        3.51      3.31 o 
  -7  13   3       44.56       50.74      8.69 o 
  -6  13   3      123.26      115.68      7.46 o 
  -5  13   3      266.68      283.66     11.51 o 
  -4  13   3      175.25      168.02      8.65 o 
  -3  13   3       88.52       66.86      4.94 o 
  -2  13   3      104.94      111.97      4.46 o 
  -1  13   3      635.73      566.19     12.93 o 
   0  13   3      375.17      439.64      9.95 o 
   1  13   3       84.01       83.00      3.56 o 
   2  13   3     1329.75     1306.53     29.75 o 
   3  13   3     1146.42     1118.31     30.32 o 
   4  13   3      425.42      401.94     15.80 o 
   5  13   3     1108.86     1084.79     34.62 o 
   6  13   3        2.49        1.17      2.22 o 
  -7  14   3        0.91        0.82      3.78 o 
  -6  14   3       75.23       75.82      6.71 o 
  -5  14   3       24.34       24.51      5.54 o 
  -4  14   3      166.97      166.83      7.96 o 
  -3  14   3       95.32       82.59      5.32 o 
  -2  14   3       82.53       78.92      3.52 o 
  -1  14   3     1729.41     1702.80     36.84 o 
   0  14   3     1940.90     2007.39     43.54 o 
   1  14   3       22.77       25.19      2.96 o 
   2  14   3     1167.75     1234.08     28.22 o 
   3  14   3       98.09       91.88      4.92 o 
   4  14   3       74.43       66.42      6.30 o 
   5  14   3      372.70      366.54     19.79 o 
   6  14   3        0.85        1.34      3.18 o 
  -7  15   3       18.80       18.24      8.27 o 
  -6  15   3      167.90      149.86      8.39 o 
  -5  15   3      268.23      269.07     11.47 o 
  -4  15   3      142.82      138.12      7.33 o 
  -2  15   3      176.77      195.06      6.76 o 
  -1  15   3      237.13      215.60      6.16 o 
   0  15   3      410.35      374.79      8.54 o 
   1  15   3      133.18      141.45      5.81 o 
   2  15   3      586.32      517.78     13.52 o 
   3  15   3      342.02      334.20     11.15 o 
   4  15   3       74.44       60.23      6.18 o 
   5  15   3        4.69        2.91      3.83 o 
   6  15   3       71.26       68.09      9.21 o 
  -7  16   3       10.37        5.11      7.72 o 
  -6  16   3      152.02      136.58      8.17 o 
  -5  16   3      102.57       84.92      6.67 o 
  -4  16   3       95.55      100.46      6.72 o 
  -3  16   3      892.19      862.25     28.80 o 
  -2  16   3      787.57      783.14     25.28 o 
  -1  16   3      648.27      662.49     15.02 o 
   0  16   3     1939.42     1921.97     38.93 o 
   1  16   3       31.11       23.39      2.87 o 
   2  16   3      491.96      462.38     13.93 o 
   3  16   3      353.72      364.23     11.10 o 
   4  16   3       87.04       94.81      7.47 o 
   5  16   3       13.92       16.62      6.63 o 
   6  16   3        2.24        0.47      6.89 o 
  -7  17   3       95.06      103.18     10.10 o 
  -6  17   3        7.69       -0.06      2.67 o 
  -5  17   3      164.39      172.66      8.71 o 
  -4  17   3      118.23      118.75      7.36 o 
  -3  17   3      447.33      432.37     15.62 o 
  -2  17   3      213.99      201.91      8.93 o 
  -1  17   3      109.22      101.12      4.40 o 
   0  17   3      705.29      685.63     14.64 o 
   1  17   3      109.48      117.95      4.72 o 
   2  17   3       84.25       74.90      4.64 o 
   3  17   3      946.12      985.78     25.41 o 
   4  17   3        1.86        0.44      2.19 o 
   5  17   3      324.19      321.55     17.81 o 
  -6  18   3        2.62        0.80      2.36 o 
  -5  18   3       32.26       30.17      6.08 o 
  -4  18   3       11.64        1.15      2.44 o 
  -3  18   3       63.60       60.72      6.64 o 
  -2  18   3      484.01      481.13     16.86 o 
  -1  18   3       90.70       87.62      5.24 o 
   0  18   3     1030.17     1067.37     23.00 o 
   1  18   3      705.12      718.45     17.36 o 
   2  18   3      173.17      168.19      6.98 o 
   3  18   3      523.67      545.40     16.56 o 
   4  18   3      143.77      136.16      9.27 o 
   5  18   3       25.36        3.01      6.03 o 
  -6  19   3        7.48        0.87      3.06 o 
  -5  19   3      260.63      253.58     11.07 o 
  -4  19   3      259.78      291.56     13.52 o 
  -3  19   3      266.48      306.28     21.85 o 
  -2  19   3      593.53      600.77     20.43 o 
  -1  19   3       66.77       57.68      6.94 o 
   0  19   3        2.96        1.02      1.59 o 
   1  19   3      940.83      910.07     21.58 o 
   2  19   3      179.11      205.91      8.20 o 
   3  19   3       20.16       19.35      5.07 o 
   4  19   3       30.24       18.23      6.54 o 
   5  19   3        0.78        1.11      2.70 o 
  -6  20   3        2.22       -1.34      2.98 o 
  -5  20   3       60.62       40.69      7.58 o 
  -4  20   3      152.58      147.66      9.68 o 
  -3  20   3       12.40       10.71      6.27 o 
  -2  20   3      769.34      774.51     25.81 o 
  -1  20   3      653.76      613.73     16.97 o 
   0  20   3       55.63       60.68      4.70 o 
   1  20   3      635.65      605.21     15.85 o 
   2  20   3        0.81       -0.39      1.44 o 
   3  20   3      235.20      233.89      9.13 o 
   4  20   3      104.60      123.50      8.75 o 
   5  20   3        9.53       -0.68      4.89 o 
  -6  21   3       18.39       18.83      7.78 o 
  -5  21   3       16.56       11.70      6.14 o 
  -4  21   3      277.31      287.71     22.99 o 
  -3  21   3      170.09      150.41      9.43 o 
  -2  21   3       88.87       89.47      7.00 o 
  -1  21   3      352.66      328.30     11.34 o 
   0  21   3       14.09        4.64      2.86 o 
   1  21   3      274.09      306.85      9.46 o 
   2  21   3      533.39      515.97     15.02 o 
   3  21   3       35.65       29.63      5.53 o 
   4  21   3      325.16      351.15     22.48 o 
   5  21   3        2.20       -1.23      4.36 o 
  -5  22   3       32.12       33.66      8.56 o 
  -4  22   3       89.99       87.98      8.89 o 
  -3  22   3       33.76       36.04      8.94 o 
  -2  22   3       45.55       35.39      6.29 o 
  -1  22   3      523.11      551.88     21.37 o 
   0  22   3        6.34       17.45      4.92 o 
   1  22   3      222.40      237.15      7.76 o 
   2  22   3        9.98        1.01      2.68 o 
   3  22   3       17.97       11.62      3.85 o 
   4  22   3       13.18       26.05      7.50 o 
  -5  23   3       54.66       55.69      9.49 o 
  -4  23   3      289.53      287.39     14.95 o 
  -3  23   3      296.26      298.97     12.95 o 
  -2  23   3      158.13      173.46      9.50 o 
  -1  23   3      393.16      402.01     15.61 o 
   0  23   3        1.40        1.48      2.51 o 
   1  23   3        7.62        8.99      4.05 o 
   2  23   3      223.21      250.94      9.49 o 
   3  23   3        1.34       -0.14      2.20 o 
   4  23   3      444.62      416.47     25.08 o 
  -5  24   3        0.36       -1.65      2.95 o 
  -4  24   3        5.00        0.56      0.77 o 
  -3  24   3      146.08      156.85      9.50 o 
  -2  24   3       61.35       59.10      8.23 o 
  -1  24   3       40.66       45.35      8.55 o 
   0  24   3      185.03      177.06      8.05 o 
   1  24   3       55.60       59.30      6.04 o 
   2  24   3     1287.06     1286.38     33.48 o 
   3  24   3       30.03       39.07      6.39 o 
   4  24   3      118.50       97.45      9.20 o 
  -4  25   3       86.64       77.79     10.06 o 
  -3  25   3      161.66      173.55     11.50 o 
  -2  25   3        1.27       -0.99      2.10 o 
  -1  25   3      127.80      135.27     11.12 o 
   0  25   3      729.65      702.22     20.83 o 
   1  25   3       19.68       15.66      5.18 o 
   2  25   3      404.71      396.36     13.15 o 
   3  25   3       80.43       84.87      7.25 o 
  -4  26   3        8.66        0.54      3.16 o 
  -3  26   3       58.27       73.77      8.64 o 
  -2  26   3      308.25      332.89     19.34 o 
  -1  26   3       56.53       45.27      7.22 o 
   0  26   3      594.14      559.38     18.74 o 
   1  26   3        4.56        2.93      2.83 o 
   2  26   3      135.50      145.57      8.58 o 
   3  26   3       61.47       69.03      7.18 o 
  -3  27   3      191.31      203.42     12.86 o 
  -2  27   3      120.91      122.37      9.41 o 
  -1  27   3       24.48       13.89      6.84 o 
   0  27   3      307.80      312.23     13.87 o 
   1  27   3       69.69       77.84      6.71 o 
   2  27   3      122.71      104.93      8.00 o 
  -3  28   3       25.35        1.48      5.73 o 
  -2  28   3      157.84      170.44     13.78 o 
  -1  28   3        1.33       -0.05      3.93 o 
   0  28   3      134.50      131.61     10.69 o 
   1  28   3      172.40      192.34      9.68 o 
   2  28   3       22.03       21.44      7.74 o 
  -2  29   3      113.42      114.46      9.86 o 
  -1  29   3        0.19       -0.26      3.34 o 
   0  29   3      122.74      139.41     11.32 o 
   1  29   3      116.25      133.52      9.58 o 
  -8   0   4      132.73      134.50     17.27 o 
  -6   0   4      100.73       99.19     16.22 o 
  -4   0   4        2.07       -1.56      3.55 o 
  -2   0   4     1752.02     1561.45     71.95 o 
   0   0   4     4574.08     4688.08    141.61 o 
   2   0   4      656.91      662.10     26.44 o 
   4   0   4        7.41       -0.05      2.88 o 
   6   0   4      135.40      126.71     12.61 o 
  -8   1   4       25.40       15.44      9.48 o 
  -7   1   4       35.97       42.03      8.56 o 
  -6   1   4      185.70      195.64     12.36 o 
  -5   1   4      631.22      589.95     23.34 o 
  -4   1   4        3.44        0.76      1.37 o 
  -3   1   4      242.02      201.89     10.75 o 
  -2   1   4      329.41      300.79     11.22 o 
  -1   1   4       29.53       18.45      2.09 o 
   0   1   4      143.35      137.17      5.66 o 
   1   1   4        6.64       12.56      2.82 o 
   2   1   4      422.25      452.84     13.37 o 
   3   1   4      264.22      222.87      8.00 o 
   4   1   4       48.59       50.49      5.56 o 
   5   1   4      130.85      143.64      7.57 o 
   6   1   4       31.22       34.81      7.52 o 
  -8   2   4       41.79       50.33     13.37 o 
  -7   2   4       24.44       29.82      8.36 o 
  -6   2   4      138.31      127.62     10.06 o 
  -5   2   4       25.38       33.63      4.78 o 
  -4   2   4       90.06       93.42      5.31 o 
  -3   2   4     1706.31     1609.73     46.89 o 
  -2   2   4     3462.12     3466.92     80.52 o 
  -1   2   4      778.90      816.99     30.97 o 
   0   2   4     1954.73     1949.53     42.03 o 
   1   2   4       29.07        9.59      2.66 o 
   2   2   4      446.61      462.79     13.60 o 
   3   2   4       54.73       52.94      4.01 o 
   4   2   4       61.14       58.19      5.61 o 
   5   2   4       43.45       45.47      5.79 o 
   6   2   4       10.60       19.90      6.60 o 
  -8   3   4        6.17       18.69      9.73 o 
  -7   3   4       11.83        9.28     10.51 o 
  -6   3   4      124.98      119.88     15.68 o 
  -5   3   4      160.01      164.32     10.57 o 
  -4   3   4     1410.84     1337.46     49.84 o 
  -3   3   4     1477.54     1430.91     45.45 o 
  -2   3   4     2101.38     1960.31     48.10 o 
  -1   3   4     1435.81     1417.18     50.98 o 
   0   3   4      301.43      349.48      9.83 o 
   1   3   4      136.41      148.19      6.13 o 
   2   3   4      988.72     1057.14     27.12 o 
   3   3   4      176.89      181.75     11.12 o 
   4   3   4      113.68      127.63      7.60 o 
   5   3   4      167.63      176.41      8.29 o 
   6   3   4       13.55       21.31      6.12 o 
  -8   4   4       22.98       14.65      9.80 o 
  -7   4   4      101.89       97.57      9.23 o 
  -6   4   4        6.12        4.26      5.52 o 
  -5   4   4      137.71       88.34     20.74 o 
  -4   4   4       25.03       30.08      3.96 o 
  -3   4   4       40.40       47.79      4.11 o 
  -2   4   4        8.11        1.82      1.10 o 
  -1   4   4     2535.05     2545.45     51.98 o 
   0   4   4      299.00      289.71      9.01 o 
   1   4   4     1375.63     1431.53     36.04 o 
   2   4   4      229.11      231.07      7.61 o 
   3   4   4      132.89      149.32      5.79 o 
   4   4   4      129.55      112.84      7.87 o 
   5   4   4       96.64       94.69      6.68 o 
   6   4   4       92.09       87.97      8.11 o 
  -8   5   4        1.72       -0.93      9.30 o 
  -7   5   4        3.98        0.50      4.80 o 
  -6   5   4      110.41      108.76      9.69 o 
  -5   5   4        2.02        1.23      1.61 o 
  -4   5   4      862.84      868.29     29.39 o 
  -3   5   4      135.28      139.42      5.44 o 
  -2   5   4      138.09      145.00      7.49 o 
  -1   5   4       17.96       20.12      2.34 o 
   0   5   4      165.10      186.60      6.50 o 
   1   5   4      217.45      208.51      7.22 o 
   2   5   4      294.27      289.67      9.00 o 
   3   5   4       82.11       91.85      4.69 o 
   4   5   4      470.19      469.64     16.10 o 
   5   5   4       95.43       93.51      6.66 o 
   6   5   4       45.79       55.34      6.64 o 
  -8   6   4        0.15        6.39      5.46 o 
  -7   6   4      108.57      103.22      8.51 o 
  -6   6   4       11.58       12.91      6.00 o 
  -5   6   4        9.54        1.28      1.76 o 
  -4   6   4      360.22      353.19     20.71 o 
  -3   6   4      568.64      609.71     16.70 o 
  -2   6   4       75.28       93.83      3.98 o 
  -1   6   4     1589.99     1613.15     40.46 o 
   0   6   4       32.66       29.43      3.08 o 
   1   6   4      433.16      448.46     13.08 o 
   2   6   4      273.29      281.93      9.31 o 
   3   6   4       29.58       37.39      3.94 o 
   4   6   4        4.96        0.49      1.46 o 
   5   6   4      110.16      140.17      8.32 o 
   6   6   4        2.06       -0.04      2.92 o 
  -7   7   4       12.15        4.14      2.40 o 
  -6   7   4      348.78      337.73     13.49 o 
  -5   7   4      114.84      111.09      6.99 o 
  -4   7   4      801.29      779.05     25.61 o 
  -3   7   4      706.53      717.91     20.91 o 
  -2   7   4      472.24      480.45     13.60 o 
  -1   7   4      770.31      793.83     20.20 o 
   0   7   4      266.84      273.56     10.05 o 
   1   7   4       57.83       62.62      4.06 o 
   2   7   4      957.66      955.35     26.21 o 
   3   7   4        8.46        7.14      2.76 o 
   4   7   4      700.56      785.05     29.89 o 
   5   7   4        7.21       14.92      5.85 o 
   6   7   4       65.08       65.28      7.69 o 
  -7   8   4       23.50        5.62      4.85 o 
  -6   8   4       82.21       81.89      7.76 o 
  -5   8   4        0.11        0.81      1.61 o 
  -4   8   4       20.89       29.43      4.11 o 
  -3   8   4      290.44      321.73     10.67 o 
  -2   8   4      373.47      384.78     10.36 o 
  -1   8   4     1601.08     1516.55     35.61 o 
   0   8   4     1595.19     1543.91     36.36 o 
   1   8   4      648.08      630.24     17.74 o 
   2   8   4      848.27      933.18     25.57 o 
   3   8   4      210.80      210.31     11.15 o 
   4   8   4       58.01       76.34      6.43 o 
   5   8   4      968.70      944.62     29.29 o 
   6   8   4       14.58       14.55      8.75 o 
  -7   9   4       25.62       28.41      8.45 o 
  -6   9   4      178.31      183.37     10.49 o 
  -5   9   4      567.11      407.97     35.74 o 
  -4   9   4      217.08      246.26      9.76 o 
  -3   9   4     1343.08     1287.41     39.63 o 
  -2   9   4        0.07       -0.32      1.54 o 
  -1   9   4       50.06       44.06      2.93 o 
   0   9   4        5.13        1.32      1.36 o 
   1   9   4        3.95        1.25      1.65 o 
   2   9   4      954.25      964.34     26.58 o 
   3   9   4      231.97      217.12      8.95 o 
   4   9   4       68.82       73.58      6.64 o 
   5   9   4       26.05       32.40      7.47 o 
   6   9   4        0.47       -0.62      3.55 o 
  -7  10   4       74.41       53.71      8.33 o 
  -6  10   4      138.82      137.15      8.40 o 
  -4  10   4       67.57       78.11      5.92 o 
  -3  10   4      584.04      577.17     19.77 o 
  -2  10   4      155.62      159.60      5.23 o 
  -1  10   4      469.54      500.18     12.75 o 
   0  10   4     3294.83     3207.29     68.51 o 
   1  10   4        0.01        0.80      1.07 o 
   2  10   4     1706.10     1769.80     47.12 o 
   3  10   4        8.52       15.75      4.91 o 
   4  10   4       90.23      124.23      7.80 o 
   5  10   4      247.53      240.04     11.30 o 
   6  10   4      153.11      151.50     12.80 o 
  -7  11   4      203.19      189.78     11.64 o 
  -6  11   4        3.37        8.24      5.40 o 
  -5  11   4      275.20      270.74     12.67 o 
  -4  11   4        6.07        1.58      2.57 o 
  -3  11   4      894.70      834.24     26.60 o 
  -2  11   4      452.97      417.20     12.16 o 
  -1  11   4      173.11      156.54      5.35 o 
   0  11   4     1275.91     1303.77     32.88 o 
   1  11   4      711.70      739.01     19.14 o 
   2  11   4      176.34      171.63      8.29 o 
   3  11   4     3765.28     3808.75    106.94 o 
   4  11   4      586.19      621.05     27.45 o 
   5  11   4      635.71      590.37     21.88 o 
   6  11   4       19.06       14.28      9.11 o 
  -7  12   4       11.21       22.66      7.89 o 
  -6  12   4      292.99      284.41     11.70 o 
  -5  12   4        2.07        4.88      3.84 o 
  -4  12   4       47.32       38.07      4.98 o 
  -3  12   4      115.00      109.39      6.00 o 
  -2  12   4      656.79      626.57     18.75 o 
  -1  12   4      354.48      347.61      9.45 o 
   0  12   4      831.23      869.45     21.20 o 
   1  12   4     1300.02     1382.12     34.45 o 
   2  12   4        6.91       14.65      4.24 o 
   3  12   4     1544.02     1568.35     45.30 o 
   4  12   4        2.87        2.25      2.29 o 
   5  12   4      121.50      111.72      9.40 o 
  -7  13   4        6.81        9.91      7.73 o 
  -6  13   4       21.78       29.79      6.17 o 
  -5  13   4      346.45      335.45     18.65 o 
  -4  13   4      533.07      515.31     16.50 o 
  -3  13   4      171.98      168.21      7.72 o 
  -2  13   4      343.51      318.83     10.82 o 
  -1  13   4      276.80      300.69      8.06 o 
   0  13   4      483.80      461.34     12.08 o 
   1  13   4     1579.13     1545.62     38.43 o 
   2  13   4       70.12       66.01      6.82 o 
   3  13   4        7.32       13.94      4.75 o 
   4  13   4      255.09      245.20     10.79 o 
   5  13   4        2.05       -1.19      4.69 o 
  -7  14   4       33.57       36.70      7.44 o 
  -6  14   4       26.09       13.79      5.09 o 
  -5  14   4      100.83       90.84      6.72 o 
  -4  14   4      122.45      124.44      6.55 o 
  -3  14   4       58.70       62.92      5.25 o 
  -2  14   4      902.44      913.92     28.88 o 
  -1  14   4      760.19      731.17     18.15 o 
   0  14   4      124.44      128.51      4.87 o 
   1  14   4      434.31      424.92     12.88 o 
   2  14   4      562.12      577.99     18.19 o 
   3  14   4       18.52       19.60      5.01 o 
   4  14   4       71.84       70.28      8.32 o 
   5  14   4        3.08        0.80      2.37 o 
  -7  15   4       18.39       23.90      7.65 o 
  -6  15   4       52.39       59.84      7.35 o 
  -5  15   4       82.11       91.73      6.39 o 
  -4  15   4      423.15      421.28     14.24 o 
  -3  15   4       10.80        0.30      2.35 o 
  -2  15   4     1302.73     1244.47     39.20 o 
  -1  15   4       71.57       72.01      3.73 o 
   0  15   4       88.02       91.26      4.21 o 
   1  15   4      434.42      240.18     23.14 o 
   2  15   4       26.60       24.10      4.82 o 
   3  15   4       41.22       33.36      5.37 o 
   4  15   4      337.34      308.41     12.62 o 
   5  15   4        0.02        1.97      2.55 o 
  -6  16   4        9.91        1.84      2.42 o 
  -5  16   4       31.00       38.98      5.60 o 
  -4  16   4       93.23       82.32      5.94 o 
  -3  16   4       93.98       91.90      5.79 o 
  -2  16   4      171.67      183.20      8.47 o 
  -1  16   4      783.99      760.29     20.09 o 
   0  16   4       91.79       88.28      4.78 o 
   1  16   4      729.33      774.66     23.09 o 
   2  16   4      150.78      145.02      7.84 o 
   3  16   4        1.64        0.81      2.15 o 
   4  16   4      459.13      444.81     20.16 o 
   5  16   4        0.52        1.81      3.05 o 
  -6  17   4      119.34      133.51      9.40 o 
  -5  17   4        0.29       10.24      5.29 o 
  -4  17   4      510.25      502.45     18.36 o 
  -3  17   4      104.72       98.00      6.73 o 
  -2  17   4       40.86       46.29      5.48 o 
  -1  17   4      797.29      816.85     24.47 o 
   0  17   4      121.63      129.44      5.50 o 
   1  17   4       93.12       95.29      5.17 o 
   2  17   4      245.60      225.76     11.31 o 
   3  17   4       43.36       35.00      6.27 o 
   4  17   4      301.25      281.82     13.43 o 
   5  17   4       25.38       10.20      7.86 o 
  -6  18   4       89.68       78.91      8.43 o 
  -5  18   4       24.87       25.45      5.31 o 
  -4  18   4      175.96      166.60      8.15 o 
  -3  18   4      475.73      494.74     21.54 o 
  -2  18   4       52.37       58.34      5.85 o 
  -1  18   4      629.88      642.81     21.89 o 
   0  18   4      130.87      140.04      5.86 o 
   1  18   4      138.43      139.86      6.13 o 
   2  18   4      431.65      427.26     15.03 o 
   3  18   4        5.45        0.97      2.39 o 
   4  18   4       20.46       15.95      6.99 o 
  -6  19   4       89.54      100.46      8.84 o 
  -5  19   4      129.27      128.77      8.18 o 
  -4  19   4       43.05       36.94      5.61 o 
  -3  19   4      738.65      700.61     23.71 o 
  -2  19   4        3.31        1.14      2.95 o 
  -1  19   4      686.54      693.56     23.39 o 
   0  19   4      474.88      465.28     14.25 o 
   1  19   4       18.67        1.24      1.68 o 
   2  19   4      587.16      560.61     17.52 o 
   3  19   4      150.35      149.40      8.90 o 
   4  19   4       77.17       60.60      7.86 o 
  -6  20   4       19.15       21.69      7.73 o 
  -5  20   4       50.63       57.44      7.11 o 
  -4  20   4       78.57       89.59      7.21 o 
  -3  20   4      222.05      233.84     10.86 o 
  -2  20   4      270.72      302.97     12.40 o 
  -1  20   4        5.17        5.17      3.69 o 
   0  20   4      249.81      294.03     11.22 o 
   1  20   4        1.62        0.43      1.33 o 
   2  20   4      152.41      179.21     10.16 o 
   3  20   4      119.31      127.34      8.04 o 
   4  20   4       90.35       86.76      8.51 o 
  -5  21   4      179.13      205.57     10.50 o 
  -4  21   4       16.64       19.45      7.57 o 
  -3  21   4      145.23      140.91      8.70 o 
  -2  21   4        8.55        1.47      1.87 o 
  -1  21   4       43.86       55.45      8.35 o 
   0  21   4      285.29      293.97     11.35 o 
   1  21   4       90.48       73.27      6.52 o 
   2  21   4      498.44      458.74     14.39 o 
   3  21   4      155.48      156.32      8.66 o 
   4  21   4       39.12       32.23      7.87 o 
  -5  22   4       92.86      104.86      8.66 o 
  -4  22   4        1.92        0.42      3.64 o 
  -3  22   4      113.38      127.89      9.50 o 
  -2  22   4      357.90      378.76     15.03 o 
  -1  22   4       43.42       41.70      8.09 o 
   0  22   4     1383.84     1294.74     40.90 o 
   1  22   4      356.71      362.79     11.21 o 
   2  22   4      143.95      130.68      7.31 o 
   3  22   4      263.69      247.19     10.82 o 
  -5  23   4       44.21       49.81      8.68 o 
  -4  23   4       13.41       21.56      7.49 o 
  -3  23   4      126.49      120.37      8.72 o 
  -2  23   4      491.36      534.08     35.94 o 
  -1  23   4        0.31        1.14      3.02 o 
   0  23   4      164.19      162.80      9.38 o 
   1  23   4      312.34      295.27     12.04 o 
   2  23   4       40.65       40.70      5.99 o 
   3  23   4      338.09      336.37     12.94 o 
  -4  24   4       43.11       47.45      8.21 o 
  -3  24   4        2.65        1.28      2.91 o 
  -2  24   4      517.11      510.00     34.70 o 
  -1  24   4       68.55       73.00      7.67 o 
   0  24   4      625.13      574.09     27.48 o 
   1  24   4      313.25      313.66     12.75 o 
   2  24   4       45.31       26.06      4.70 o 
   3  24   4      311.94      340.40     15.12 o 
  -4  25   4      221.18      237.04     12.86 o 
  -3  25   4        1.72        3.47      3.57 o 
  -2  25   4      532.29      507.13     25.01 o 
  -1  25   4       68.57       86.34     13.78 o 
   0  25   4      157.43      145.66      8.92 o 
   1  25   4      199.93      201.18     12.05 o 
   2  25   4       82.77       66.03      7.22 o 
  -3  26   4       11.97        0.86      3.14 o 
  -2  26   4      159.65      150.27     14.58 o 
  -1  26   4      182.78      163.36     15.20 o 
   0  26   4       14.66       14.55      6.73 o 
   1  26   4      253.25      242.50     11.34 o 
   2  26   4       44.48       45.91      7.92 o 
  -3  27   4        4.25        1.59      3.09 o 
  -2  27   4       29.70       33.70     11.49 o 
  -1  27   4      166.17      181.29     14.61 o 
   0  27   4        0.43       -0.11      3.86 o 
   1  27   4      248.82      213.12     13.48 o 
  -2  28   4        8.82        0.64      4.38 o 
  -1  28   4      356.04      395.81     21.49 o 
   0  28   4        9.85       25.39      8.40 o 
  -7   0   5        7.96       -2.28      3.26 o 
  -5   0   5      101.99      110.19     10.45 o 
  -3   0   5      253.12      238.72     16.06 o 
  -1   0   5      290.68      271.10     10.18 o 
   1   0   5      336.17      333.81     15.11 o 
   5   0   5       44.30       60.29     12.17 o 
  -7   1   5        7.87       -1.15      1.92 o 
  -6   1   5      152.90      161.52     11.25 o 
  -5   1   5       20.93       22.04      5.21 o 
  -4   1   5      841.85      813.44     30.82 o 
  -3   1   5       20.28        2.12      1.62 o 
  -2   1   5      162.79      168.90      7.16 o 
  -1   1   5        0.29       -0.75      1.70 o 
   0   1   5       49.97       43.95      3.42 o 
   1   1   5       10.82       13.34      3.36 o 
   2   1   5      211.66      213.62      7.67 o 
   3   1   5       49.87       45.48      5.54 o 
   4   1   5      128.00      163.37     10.99 o 
   5   1   5        9.70        1.82      4.81 o 
  -7   2   5       67.30       66.23     14.88 o 
  -6   2   5       83.31       74.68      8.75 o 
  -5   2   5       59.03       71.73     13.62 o 
  -4   2   5       12.47        9.19      4.36 o 
  -3   2   5      154.76      161.28      7.63 o 
  -2   2   5      147.92      156.63      6.76 o 
  -1   2   5      184.22      169.93      5.17 o 
   0   2   5      433.42      427.63     11.93 o 
   1   2   5      233.92      217.23      7.26 o 
   2   2   5       63.19       69.85      4.24 o 
   3   2   5       16.46        7.21      4.40 o 
   4   2   5        0.07        1.88      3.65 o 
   5   2   5       84.52       76.13      8.72 o 
  -7   3   5       20.41       62.52     14.91 o 
  -6   3   5      139.25      141.22      9.75 o 
  -5   3   5        9.68        2.67      3.08 o 
  -4   3   5      109.01       93.51     10.64 o 
  -3   3   5       51.31       42.50      4.09 o 
  -2   3   5      297.21      277.57      9.31 o 
  -1   3   5      155.92      152.21      5.12 o 
   0   3   5      425.47      459.16     12.74 o 
   1   3   5       23.39       20.84      3.47 o 
   2   3   5       37.22       33.99      4.11 o 
   3   3   5      491.97      452.48     13.62 o 
   4   3   5        1.21        1.61      1.45 o 
   5   3   5      284.12      296.18     14.03 o 
  -7   4   5       31.54       35.78     14.37 o 
  -6   4   5       58.83       55.04     10.68 o 
  -5   4   5       55.04       38.12      9.65 o 
  -4   4   5       48.12       69.80      5.74 o 
  -3   4   5      257.58      262.87     12.71 o 
  -2   4   5      384.26      427.77     13.06 o 
  -1   4   5      135.33      142.80      8.38 o 
   0   4   5     1011.30     1057.24     28.67 o 
   1   4   5       74.90       89.22      4.66 o 
   2   4   5      442.29      449.00     13.23 o 
   3   4   5        7.60        1.76      3.22 o 
   4   4   5       54.90       72.88      7.55 o 
   5   4   5        6.92        2.62      4.37 o 
  -7   5   5        4.65       20.67     12.81 o 
  -6   5   5        4.25        2.43      2.82 o 
  -5   5   5      575.71      624.28     28.67 o 
  -4   5   5       10.82       10.55      4.60 o 
  -3   5   5     1164.36     1164.08     40.08 o 
  -2   5   5       27.89       32.06      3.38 o 
  -1   5   5       42.24       32.34      2.89 o 
   0   5   5        9.62        9.82      3.36 o 
   1   5   5       63.00       52.62      4.26 o 
   2   5   5      262.93      265.81      8.95 o 
   3   5   5      232.99      208.20      7.67 o 
   4   5   5       88.90       87.78      7.23 o 
   5   5   5       33.20       33.36      8.22 o 
  -7   6   5       14.84        4.20      7.01 o 
  -6   6   5       49.86       49.85      8.90 o 
  -5   6   5      150.79      144.14     10.55 o 
  -4   6   5        2.23        2.16      0.78 o 
  -3   6   5        0.56        2.56      1.32 o 
  -2   6   5      669.91      682.08     22.02 o 
  -1   6   5        0.81        0.97      0.97 o 
   0   6   5     1553.14     1529.90     38.42 o 
   1   6   5      493.50      471.11     14.05 o 
   2   6   5       94.01      110.20      5.98 o 
   3   6   5      227.74      226.43      9.21 o 
   4   6   5       15.24        7.95      6.06 o 
   5   6   5        4.32        1.38      2.31 o 
  -7   7   5       55.31       63.26      9.50 o 
  -6   7   5        2.91        3.71      1.87 o 
  -5   7   5      253.25      265.02     13.28 o 
  -4   7   5        2.35        1.38      0.93 o 
  -3   7   5       54.36       55.05      4.60 o 
  -2   7   5      399.45      397.99     14.30 o 
  -1   7   5        3.23        1.55      1.22 o 
   0   7   5      699.96      648.17     19.57 o 
   1   7   5      167.66      145.77      6.76 o 
   2   7   5       29.69       27.16      4.59 o 
   3   7   5       40.11       34.70      5.92 o 
   4   7   5      117.28      124.32      7.93 o 
   5   7   5       48.32       50.02      8.09 o 
  -7   8   5       84.78       90.30     12.28 o 
  -6   8   5        2.50        3.46      6.44 o 
  -5   8   5       26.56       21.04      6.80 o 
  -4   8   5       86.58       95.54      8.68 o 
  -3   8   5       27.95       25.94      5.01 o 
  -2   8   5     1454.31     1504.00     45.45 o 
  -1   8   5        5.39        4.52      2.20 o 
   0   8   5      712.30      731.10     20.22 o 
   1   8   5       14.19       16.21      4.11 o 
   2   8   5      631.92      715.05     20.67 o 
   3   8   5      934.33     1055.09     43.76 o 
   4   8   5       10.41        0.04      3.09 o 
   5   8   5       27.93       22.86      7.67 o 
  -7   9   5       16.36        3.34      5.35 o 
  -6   9   5       96.91       96.88     13.20 o 
  -5   9   5      153.29      148.39     10.07 o 
  -4   9   5      995.25     1022.42     41.40 o 
  -3   9   5      154.30      155.07      7.94 o 
  -2   9   5     1013.93     1009.83     36.45 o 
  -1   9   5       76.35       88.19      4.53 o 
   0   9   5        6.25        1.37      1.56 o 
   1   9   5     4178.73     4174.25    103.52 o 
   2   9   5      621.54      644.74     18.88 o 
   3   9   5      492.04      491.60     23.61 o 
   4   9   5      110.41      121.50      8.54 o 
   5   9   5       58.50       54.54      9.34 o 
  -7  10   5       57.44       56.79     13.79 o 
  -6  10   5        4.60        6.15      5.65 o 
  -5  10   5       82.82       86.06      8.40 o 
  -4  10   5       62.14       62.50      7.16 o 
  -3  10   5      384.09      413.10     16.15 o 
  -2  10   5      138.77      149.63      6.35 o 
  -1  10   5     2918.55     2856.66     61.22 o 
   0  10   5      278.15      124.74     13.50 o 
   1  10   5      503.50      495.96     16.02 o 
   2  10   5      319.54      335.09     17.64 o 
   3  10   5      922.44      873.18     43.17 o 
   4  10   5        2.54        3.97      3.45 o 
   5  10   5       28.79       37.35      9.08 o 
  -7  11   5       30.51       31.33      8.78 o 
  -6  11   5       78.35       98.72     11.43 o 
  -5  11   5        5.46        3.29      2.87 o 
  -4  11   5      432.11      447.79     29.81 o 
  -3  11   5      244.75      257.50     11.31 o 
  -2  11   5      228.10      215.78      8.81 o 
  -1  11   5      598.86      608.22     17.31 o 
   0  11   5       27.46       36.67      5.15 o 
   1  11   5       67.89       56.78      5.08 o 
   2  11   5       84.28       92.68      7.05 o 
   3  11   5       36.41       39.34      6.35 o 
   4  11   5       38.32       53.19      7.69 o 
   5  11   5       44.80       48.47     10.28 o 
  -7  12   5        0.64        2.77      5.39 o 
  -6  12   5      112.06      112.57     13.23 o 
  -5  12   5       83.56       89.39      7.16 o 
  -4  12   5      185.38      172.12      8.55 o 
  -3  12   5      329.02      363.46     13.52 o 
  -2  12   5      353.38      371.85     12.51 o 
  -1  12   5      464.72      483.27     14.33 o 
   0  12   5       42.65       53.46      4.50 o 
   1  12   5      811.78      854.52     27.53 o 
   2  12   5       21.32       30.80      5.48 o 
   3  12   5       45.71       59.73      7.15 o 
   4  12   5       29.61       20.62      6.93 o 
   5  12   5       41.69       44.53     10.34 o 
  -6  13   5       75.84       85.25      9.58 o 
  -5  13   5      127.77      127.25      9.36 o 
  -4  13   5       66.48       58.60      6.33 o 
  -3  13   5      382.99      402.48     13.72 o 
  -2  13   5       67.45       80.25      5.02 o 
  -1  13   5      568.25      649.88     22.83 o 
   0  13   5      384.40      409.90     11.92 o 
   1  13   5      350.65      323.84     12.71 o 
   2  13   5       10.18        5.51      3.77 o 
   3  13   5      100.97       84.26      7.37 o 
   4  13   5      111.77      127.25      8.79 o 
   5  13   5       17.37       12.29     10.42 o 
  -6  14   5       64.01       71.51      8.49 o 
  -5  14   5       21.57        7.27      5.93 o 
  -4  14   5       34.90       23.69      5.76 o 
  -3  14   5      318.49      331.66     12.62 o 
  -2  14   5       84.35       87.18      5.32 o 
  -1  14   5       27.71       31.94      4.36 o 
   0  14   5       14.02       11.94      3.74 o 
   1  14   5      359.55      283.87     42.96 o 
   2  14   5      774.70      751.71     23.43 o 
   3  14   5       18.71       27.26      6.34 o 
   4  14   5      487.42      498.77     20.44 o 
  -6  15   5       43.46       39.81      8.21 o 
  -5  15   5       62.81       63.14      6.95 o 
  -4  15   5       44.80       44.00      5.97 o 
  -3  15   5      195.40      190.24      8.31 o 
  -2  15   5        7.81        4.28      3.83 o 
  -1  15   5        2.72        4.01      3.42 o 
   0  15   5      485.14      484.17     14.64 o 
   1  15   5       84.06       99.72      6.83 o 
   2  15   5     1052.39      977.74     31.88 o 
   3  15   5      218.79      208.39      9.35 o 
   4  15   5       15.00       19.25      7.04 o 
  -6  16   5       55.50       43.96      8.39 o 
  -5  16   5      110.75      116.18      9.05 o 
  -4  16   5        3.11       -0.72      2.21 o 
  -3  16   5      200.36      203.02      8.87 o 
  -2  16   5      179.51      188.91      9.16 o 
  -1  16   5        7.43        1.61      2.10 o 
   0  16   5     1886.00     1864.90     52.41 o 
   1  16   5        4.50        1.07      1.95 o 
   2  16   5      214.38      204.49      8.92 o 
   3  16   5       61.90       54.50      6.43 o 
   4  16   5        0.90        0.95      3.74 o 
  -6  17   5        0.89        2.75      2.29 o 
  -5  17   5      312.97      312.54     17.82 o 
  -4  17   5       74.85       82.45      6.62 o 
  -3  17   5      334.49      326.82     12.14 o 
  -2  17   5      479.73      497.05     17.78 o 
  -1  17   5       38.69       36.83      6.41 o 
   0  17   5      331.72      329.95     11.87 o 
   1  17   5      135.69      134.69      8.81 o 
   2  17   5        4.64        6.95      5.88 o 
   3  17   5      203.08      189.24     11.63 o 
   4  17   5        2.52       -1.25      4.13 o 
  -5  18   5       86.02       78.95      9.00 o 
  -4  18   5      121.97      133.72      7.80 o 
  -3  18   5        9.30        1.67      3.03 o 
  -2  18   5      467.62      499.69     18.07 o 
  -1  18   5       22.42       26.58      6.44 o 
   0  18   5      223.30      252.10     11.87 o 
   1  18   5      438.67      432.72     15.12 o 
   2  18   5        5.24        2.08      2.85 o 
   3  18   5      497.64      504.25     24.08 o 
   4  18   5       23.25        8.48      9.68 o 
  -5  19   5       17.68       21.68      7.93 o 
  -4  19   5        5.52       19.71      5.81 o 
  -3  19   5        0.46        0.86      2.79 o 
  -2  19   5      230.52      238.73     11.95 o 
  -1  19   5        2.40       -0.01      4.24 o 
   0  19   5      207.25      208.00      9.74 o 
   1  19   5      457.83      464.15     14.26 o 
   2  19   5        0.72       -0.29      3.65 o 
   3  19   5      251.95      238.09     11.38 o 
  -5  20   5       68.02       79.23     11.92 o 
  -4  20   5      106.93      106.98      8.44 o 
  -3  20   5        6.49        1.01      1.58 o 
  -2  20   5      624.96      618.98     23.55 o 
  -1  20   5      363.29      338.03     16.82 o 
   0  20   5      155.06      117.95     12.19 o 
   1  20   5      512.91      514.12     15.54 o 
   2  20   5        1.14        1.21      4.54 o 
   3  20   5       85.60       79.73      8.27 o 
  -5  21   5        1.12       -1.43      3.41 o 
  -4  21   5      347.26      351.87     18.13 o 
  -3  21   5       70.00       82.14      7.82 o 
  -2  21   5      142.03      166.69     10.40 o 
  -1  21   5      318.41      128.47     19.92 o 
   0  21   5        0.10        2.09      2.61 o 
   1  21   5      347.35      339.70     14.35 o 
   2  21   5      149.28      138.06      8.29 o 
   3  21   5       22.96        8.80      5.53 o 
  -4  22   5      137.59      133.42     12.98 o 
  -3  22   5       20.96       23.72      6.22 o 
  -2  22   5      225.85      211.17     14.99 o 
  -1  22   5      355.17      369.67     16.58 o 
   0  22   5        0.65       10.81      6.66 o 
   1  22   5      237.21      241.05     13.17 o 
   2  22   5      245.17      267.65     11.25 o 
  -4  23   5      286.92      269.44     14.64 o 
  -3  23   5      145.36      180.49     11.85 o 
  -2  23   5       34.75       31.92      7.96 o 
  -1  23   5      460.92      449.79     19.12 o 
   0  23   5      100.88       99.15      8.44 o 
   1  23   5      156.00      142.07     12.34 o 
   2  23   5      282.61      306.31     12.20 o 
  -3  24   5      157.65      174.33     13.22 o 
  -2  24   5       36.97        5.42      4.91 o 
  -1  24   5      145.59      140.03     10.55 o 
   0  24   5      109.21      108.39      8.98 o 
   1  24   5       82.75       80.43     11.53 o 
  -3  25   5      165.06      182.56     24.25 o 
  -2  25   5        0.83        1.75      3.30 o 
  -1  25   5      143.71      138.94     10.42 o 
   0  25   5      289.37      286.41     13.57 o 
   1  25   5        0.77        1.72      9.86 o 
  -2  26   5      138.30      139.94     16.59 o 
  -1  26   5       38.34       48.81     12.32 o 
   0  26   5      202.72      197.09     12.86 o 
  -6   0   6       24.54       20.96     11.92 o 
  -4   0   6       19.43       19.51      7.70 o 
  -2   0   6      325.02      361.17     24.41 o 
   0   0   6       19.46       10.28      4.94 o 
   2   0   6      111.68      118.57      8.49 o 
   4   0   6        2.09        0.94      0.92 o 
  -7   1   6        1.88        7.97     15.29 o 
  -6   1   6       13.94       13.58      8.81 o 
  -5   1   6       26.41       34.18      6.45 o 
  -4   1   6        1.46        1.73      0.75 o 
  -3   1   6      106.63      102.17      6.63 o 
  -2   1   6      104.01      103.54      6.00 o 
  -1   1   6       80.94       77.18      4.67 o 
   0   1   6        3.91        1.48      1.81 o 
   1   1   6       56.40       47.48      4.17 o 
   2   1   6      106.47      101.07      5.62 o 
   3   1   6      112.46       86.68      7.13 o 
   4   1   6      173.09      164.96     10.24 o 
   5   1   6       79.11       86.41     15.14 o 
  -7   2   6        8.96       -1.04      1.54 o 
  -6   2   6        9.18        4.37      8.03 o 
  -5   2   6       81.33       73.82      7.30 o 
  -4   2   6        5.55        2.53      2.43 o 
  -3   2   6        2.49        4.00      3.20 o 
  -2   2   6      165.56      181.95      8.22 o 
  -1   2   6       58.83       50.41      4.62 o 
   0   2   6      369.69      386.22     10.89 o 
   1   2   6      320.06      306.59     10.20 o 
   2   2   6        7.68       18.01      4.39 o 
   3   2   6       98.74      114.23      7.36 o 
   4   2   6       15.63        0.96      3.37 o 
   5   2   6        1.97        0.23      2.44 o 
  -7   3   6       34.80       18.25     16.05 o 
  -6   3   6       80.46       94.15     18.43 o 
  -5   3   6       68.86       71.34      7.22 o 
  -4   3   6      198.79      214.12     12.77 o 
  -3   3   6       70.18       67.51      5.92 o 
  -2   3   6       91.23       76.86      7.07 o 
  -1   3   6       14.72       16.09      4.11 o 
   0   3   6       72.84       82.40      5.15 o 
   1   3   6      286.35      265.37      8.57 o 
   2   3   6        0.57       -0.31      2.21 o 
   3   3   6      126.29      132.61      7.65 o 
   4   3   6       21.84       30.73      7.62 o 
  -7   4   6       42.99       61.51     17.38 o 
  -6   4   6        2.26        7.47      5.68 o 
  -5   4   6        2.57        0.12      4.49 o 
  -4   4   6       36.47       43.82      6.72 o 
  -3   4   6        4.16        3.26      2.65 o 
  -2   4   6       88.19       83.46      5.62 o 
  -1   4   6      550.63      519.38     18.14 o 
   0   4   6        1.15        0.07      1.44 o 
   1   4   6       58.45       50.23      4.73 o 
   2   4   6        0.90        0.32      1.25 o 
   3   4   6        3.87        2.54      3.14 o 
   4   4   6       45.88       73.61     10.88 o 
  -7   5   6       19.25       33.70     16.29 o 
  -6   5   6       12.16        7.95      2.71 o 
  -5   5   6       13.78        0.92      6.22 o 
  -4   5   6      269.34      263.11     13.00 o 
  -3   5   6       41.27       40.16      5.15 o 
  -2   5   6       80.27       74.50      5.63 o 
  -1   5   6       35.93       39.56      4.50 o 
   0   5   6       14.61       11.78      3.37 o 
   1   5   6       53.01       48.56      5.16 o 
   2   5   6        5.33        1.29      2.36 o 
   3   5   6       34.84       24.42      5.91 o 
   4   5   6       57.12       65.13      8.54 o 
  -7   6   6       31.94       25.34     24.68 o 
  -6   6   6        2.23        5.98      7.03 o 
  -5   6   6        7.75       12.25      6.03 o 
  -4   6   6       19.45       24.81      5.97 o 
  -3   6   6        2.55        2.08      1.07 o 
  -2   6   6       44.08       58.68      5.17 o 
  -1   6   6      108.06      123.75     10.97 o 
   0   6   6      161.03      152.60      6.49 o 
   1   6   6      815.06      830.39     22.36 o 
   2   6   6       35.92       29.68      5.44 o 
   3   6   6        2.60        3.87      3.02 o 
   4   6   6       83.88       84.63      8.01 o 
  -7   7   6        0.04       -0.67     12.48 o 
  -6   7   6       81.03      115.41     14.81 o 
  -5   7   6        2.46       -1.96      6.58 o 
  -4   7   6      472.84      496.00     22.33 o 
  -3   7   6      103.62      117.74      8.82 o 
  -2   7   6      589.21      637.30     21.73 o 
  -1   7   6     1285.59     1241.18     38.66 o 
   0   7   6      214.25      207.56      7.67 o 
   1   7   6      120.54      135.23      6.89 o 
   2   7   6      197.12      181.53      8.32 o 
   3   7   6        4.64        2.23      3.24 o 
   4   7   6       62.41       65.98     10.26 o 
  -6   8   6      122.84      140.13     18.34 o 
  -5   8   6       56.33       73.90      8.22 o 
  -4   8   6       72.40       65.89      7.95 o 
  -3   8   6      988.50     1088.39     41.58 o 
  -2   8   6      628.82      680.59     22.14 o 
  -1   8   6       23.43       21.96      4.52 o 
   0   8   6      496.37      505.58     14.56 o 
   1   8   6      260.68      243.64     11.94 o 
   2   8   6       81.38       85.90      8.42 o 
   3   8   6        7.05        2.92      2.64 o 
   4   8   6        3.51        2.80      4.48 o 
  -6   9   6      124.62      121.32     11.19 o 
  -5   9   6       53.51       61.30      8.03 o 
  -4   9   6       20.69       17.46      7.20 o 
  -3   9   6       59.00       56.25      7.22 o 
  -2   9   6       99.88      109.88      5.97 o 
  -1   9   6       16.18       18.60      4.85 o 
   0   9   6       99.30       99.67      7.12 o 
   1   9   6       11.96        3.42      2.82 o 
   2   9   6       15.47       13.23      3.42 o 
   3   9   6       72.22       74.65      8.57 o 
   4   9   6        3.53        1.41      4.33 o 
  -6  10   6        8.59       16.37      8.84 o 
  -5  10   6       63.95       90.69      8.97 o 
  -4  10   6      161.59      161.73      9.51 o 
  -3  10   6      365.71      392.15     19.29 o 
  -2  10   6        2.28        0.27      1.92 o 
  -1  10   6      449.09      460.85     19.75 o 
   0  10   6      212.70      203.97     11.24 o 
   1  10   6       22.99       16.74      5.02 o 
   2  10   6       12.51       15.49      6.11 o 
   3  10   6        4.49       -1.02      4.10 o 
   4  10   6       34.19       55.08      9.38 o 
  -6  11   6       71.87       89.38     12.90 o 
  -5  11   6      424.75      492.05     24.28 o 
  -4  11   6       15.55       20.07      6.53 o 
  -3  11   6      216.77      236.63     11.33 o 
  -2  11   6       51.65       54.04      5.26 o 
  -1  11   6     1009.60     1043.20     46.57 o 
   0  11   6       22.20       29.74      5.71 o 
   1  11   6       18.07        0.46      3.53 o 
   2  11   6      145.27      138.72      8.50 o 
   3  11   6       11.41        5.27      4.21 o 
   4  11   6        0.67       -1.05      4.75 o 
  -6  12   6        9.00        7.79      9.01 o 
  -5  12   6       19.19       30.44      7.30 o 
  -4  12   6       69.99       78.72     10.79 o 
  -3  12   6      210.64      219.61     11.05 o 
  -2  12   6       66.40       72.62      5.44 o 
  -1  12   6       39.14       38.01      5.04 o 
   0  12   6      216.55      203.34     10.56 o 
   1  12   6       21.16        2.24      3.22 o 
   2  12   6       99.45       99.22      9.64 o 
   3  12   6      170.05      176.86      9.91 o 
   4  12   6        3.54        2.32      4.77 o 
  -6  13   6        7.52        0.97      2.24 o 
  -5  13   6        7.96       15.34      6.74 o 
  -4  13   6       21.75       29.29      6.47 o 
  -3  13   6        6.60        0.68      2.42 o 
  -2  13   6      301.73      332.55     13.43 o 
  -1  13   6       57.50       73.07      6.45 o 
   0  13   6      476.06      479.58     17.49 o 
   1  13   6      719.32      702.17     22.22 o 
   2  13   6       44.34       36.52      6.67 o 
   3  13   6      308.70      294.49     15.89 o 
   4  13   6        7.70        2.17      6.52 o 
  -6  14   6        8.39        3.00      3.20 o 
  -5  14   6       66.53       68.47      7.87 o 
  -4  14   6        1.74        4.61      5.76 o 
  -3  14   6       18.54        3.54      5.47 o 
  -2  14   6      815.51      854.44     35.49 o 
  -1  14   6      403.28      434.13     17.96 o 
   0  14   6      196.83      186.78     10.63 o 
   1  14   6      309.71      321.56     12.42 o 
   2  14   6       97.63      116.00      8.13 o 
   3  14   6       51.63       61.65      7.99 o 
  -5  15   6        2.88       15.87      7.09 o 
  -4  15   6      331.71      364.95     17.36 o 
  -3  15   6      162.70      187.46      9.77 o 
  -2  15   6      605.13      617.97     33.71 o 
  -1  15   6       41.80       53.07      6.69 o 
   0  15   6      174.09      186.42     10.80 o 
   1  15   6      184.54      187.60      9.31 o 
   2  15   6        0.76        0.83      4.69 o 
   3  15   6       13.96       23.93      7.22 o 
  -5  16   6       26.53       28.69      7.37 o 
  -4  16   6      375.82      395.54     14.86 o 
  -3  16   6        1.51        1.98      5.39 o 
  -2  16   6      215.81      211.62      9.73 o 
  -1  16   6      103.81      115.04      9.28 o 
   0  16   6       45.68       27.53      8.19 o 
   1  16   6      190.50      208.19      9.18 o 
   2  16   6      195.24      181.58      9.42 o 
   3  16   6       23.77       42.70      6.97 o 
  -5  17   6        0.30       -0.16      2.97 o 
  -4  17   6      224.56      216.11     12.82 o 
  -3  17   6        4.80       20.50      6.19 o 
  -2  17   6       13.92       13.68      6.60 o 
  -1  17   6      449.15      545.38     24.63 o 
   0  17   6       75.18       82.74      9.87 o 
   1  17   6      151.94      142.70     10.35 o 
   2  17   6      260.95      244.12     10.51 o 
   3  17   6       25.68       23.56      8.48 o 
  -5  18   6        1.35       -0.32      1.79 o 
  -4  18   6       81.76       96.19      8.72 o 
  -3  18   6      114.85      128.86      8.20 o 
  -2  18   6       15.74       21.70      6.79 o 
  -1  18   6      592.57      637.61     24.49 o 
   0  18   6       18.25       13.53      8.27 o 
   1  18   6      193.93      176.29     11.35 o 
   2  18   6      103.52      121.80      8.78 o 
  -4  19   6       29.33       43.07      7.88 o 
  -3  19   6      288.89      338.88     13.07 o 
  -2  19   6        0.09       -0.32      2.50 o 
  -1  19   6      301.69      312.20     17.62 o 
   0  19   6       59.13       57.71     12.35 o 
   1  19   6        3.56       -0.67      4.33 o 
   2  19   6       21.88       24.05      7.19 o 
  -4  20   6       10.25       -2.14      4.85 o 
  -3  20   6      224.19      253.87     12.40 o 
  -2  20   6        6.98        1.27      2.20 o 
  -1  20   6       14.42       23.64      6.78 o 
   0  20   6      181.55      225.02     18.01 o 
   1  20   6        0.25        0.32      4.03 o 
   2  20   6      247.34      277.88     19.94 o 
  -3  21   6      202.40      226.39     13.40 o 
  -2  21   6       64.34       86.68      9.54 o 
  -1  21   6       63.02       48.90     12.77 o 
   0  21   6      385.67      430.33     28.13 o 
   1  21   6       23.41       42.09     10.55 o 
  -3  22   6       48.56       41.13      9.33 o 
  -2  22   6      248.64      252.24     13.84 o 
  -1  22   6       12.09       -0.25      5.92 o 
   0  22   6      173.34      154.67     15.72 o 
   1  22   6       43.31       40.65     10.60 o 
  -2  23   6      159.68      174.17     13.92 o 
  -1  23   6        4.85        0.24      3.13 o 
   0  23   6       29.41       39.34     12.88 o 
  -5   0   7       30.06       38.53     12.71 o 
  -3   0   7       12.76        7.98      8.38 o 
  -1   0   7      389.80      380.63     28.31 o 
   1   0   7      230.26      217.83     11.02 o 
   3   0   7       32.94       21.10      8.52 o 
  -6   1   7       18.47       56.90     18.52 o 
  -5   1   7        0.61       -5.06      8.53 o 
  -4   1   7       90.01       99.84      7.44 o 
  -3   1   7       75.34       79.41      7.24 o 
  -2   1   7       48.26       50.27      5.90 o 
  -1   1   7       98.63      103.74      8.56 o 
   0   1   7       59.47       38.36      4.56 o 
   1   1   7        8.06       12.20      4.21 o 
   2   1   7       42.84       31.36      5.41 o 
   3   1   7       49.21       29.22      6.21 o 
  -6   2   7        7.55       -1.40      7.61 o 
  -5   2   7        3.44        4.32      8.74 o 
  -4   2   7        0.00       -0.65      4.91 o 
  -3   2   7      114.10      126.79      8.77 o 
  -2   2   7       33.69       28.58      6.93 o 
  -1   2   7       14.62       11.87      5.43 o 
   0   2   7       71.09       78.83      5.24 o 
   1   2   7       50.84       56.27      4.87 o 
   2   2   7       30.76       12.31      5.43 o 
   3   2   7       75.87       75.13      7.39 o 
  -6   3   7       13.28       33.70     17.13 o 
  -5   3   7       46.75       37.95      7.61 o 
  -4   3   7        1.32       -1.75      6.60 o 
  -3   3   7       16.79       12.51      5.55 o 
  -2   3   7       16.08        7.32      6.98 o 
  -1   3   7       13.40        6.91      4.95 o 
   0   3   7      139.41      109.95      6.51 o 
   1   3   7       33.11       22.85      5.07 o 
   2   3   7       48.78       38.04      5.80 o 
   3   3   7        9.44       -1.69      2.79 o 
  -6   4   7        2.89        1.13      2.48 o 
  -5   4   7        9.85       -2.85      6.22 o 
  -4   4   7       16.95       15.84      6.72 o 
  -3   4   7        1.03        0.90      5.59 o 
  -2   4   7        5.00        1.22      3.18 o 
  -1   4   7       98.26       90.80      6.47 o 
   0   4   7        2.28       -4.10      4.81 o 
   1   4   7        7.46        0.39      2.13 o 
   2   4   7       17.44       22.06      5.84 o 
   3   4   7       27.68       11.88      7.18 o 
  -6   5   7       25.83       34.48     16.86 o 
  -5   5   7       40.13       62.68      8.31 o 
  -4   5   7       67.19       67.90      7.14 o 
  -3   5   7      243.49      279.35     13.35 o 
  -2   5   7       50.44       65.32      7.21 o 
  -1   5   7       22.47       27.12      6.01 o 
   0   5   7       71.14       66.49      5.86 o 
   1   5   7        3.47       -1.81      1.81 o 
   2   5   7      142.38      144.80      9.74 o 
   3   5   7       12.91        9.88      8.21 o 
  -6   6   7       17.65        3.14      6.99 o 
  -5   6   7      149.78      160.44     14.07 o 
  -4   6   7       83.74      101.95      9.00 o 
  -3   6   7        0.99       -0.57      8.48 o 
  -2   6   7       40.33       49.91      6.28 o 
  -1   6   7       21.96       15.85      5.10 o 
   0   6   7      173.56      167.46      7.86 o 
   1   6   7       31.05       32.40      5.32 o 
   2   6   7       75.11       88.06      7.54 o 
   3   6   7        0.49        4.28      4.95 o 
  -6   7   7       30.19       22.71      9.86 o 
  -5   7   7        3.25       10.48      7.69 o 
  -4   7   7       24.18       29.06      7.67 o 
  -3   7   7        1.49       -6.27      6.27 o 
  -2   7   7        6.09       13.00      5.72 o 
  -1   7   7       16.15        7.59      3.11 o 
   0   7   7        1.33       -4.85      4.85 o 
   1   7   7        3.43       -0.40      3.74 o 
   2   7   7       22.76        2.78      4.18 o 
   3   7   7       10.34       21.45      8.83 o 
  -6   8   7        0.04        1.22      5.68 o 
  -5   8   7       84.97      110.80      9.84 o 
  -4   8   7        0.59       -4.33      7.12 o 
  -3   8   7       11.94       13.81      5.34 o 
  -2   8   7      121.97      114.06      8.88 o 
  -1   8   7       62.66       65.52      6.72 o 
   0   8   7        1.33        1.92      5.06 o 
   1   8   7        3.43        6.63      4.57 o 
   2   8   7       10.30        1.50      3.90 o 
   3   8   7       28.55       29.16      9.08 o 
  -5   9   7       10.80       17.12      7.14 o 
  -4   9   7       93.60      118.93      9.66 o 
  -3   9   7      253.38      310.84     26.43 o 
  -2   9   7        3.14        1.44      6.98 o 
  -1   9   7        1.33       -2.76      5.27 o 
   0   9   7       78.62       97.32      7.07 o 
   1   9   7      220.57      234.15      9.87 o 
   2   9   7        4.67        6.97      5.30 o 
   3   9   7       30.61       35.16     10.56 o 
  -5  10   7      115.88      134.54     12.04 o 
  -4  10   7       94.92       94.02      9.13 o 
  -3  10   7        0.42       -4.50      4.55 o 
  -2  10   7        1.21       -1.79      6.76 o 
  -1  10   7       21.29       17.63      5.61 o 
   0  10   7        2.48        5.71      5.20 o 
   1  10   7      153.52      149.22     10.20 o 
   2  10   7        1.14        1.70      2.04 o 
   3  10   7        2.30        3.95      3.81 o 
  -5  11   7       22.89       29.88      9.80 o 
  -4  11   7       34.13       40.97      8.22 o 
  -3  11   7        2.30        1.72      6.00 o 
  -2  11   7      162.57      182.16     12.21 o 
  -1  11   7      173.46      192.21     12.81 o 
   0  11   7        3.21       -5.14      5.14 o 
   1  11   7        3.79        1.13      3.25 o 
   2  11   7       58.38       68.51      8.46 o 
   3  11   7        0.76        2.68      2.60 o 
  -5  12   7       42.10       37.02     10.14 o 
  -4  12   7      153.03      166.94     11.85 o 
  -3  12   7      289.27      315.35     13.59 o 
  -2  12   7        6.71       -7.11      7.11 o 
  -1  12   7      158.83      149.17      9.38 o 
   0  12   7        1.17        2.64      5.27 o 
   1  12   7       38.37       38.16      6.95 o 
   2  12   7      123.57      118.85      9.00 o 
  -5  13   7       88.16       99.57     12.12 o 
  -4  13   7      184.92      184.19     10.58 o 
  -3  13   7        1.44        4.24      6.89 o 
  -2  13   7       70.85       71.57     10.49 o 
  -1  13   7      199.18      243.76     14.64 o 
   0  13   7       12.74        0.81      4.94 o 
   1  13   7       36.18       39.04      6.96 o 
   2  13   7        1.20        3.25      4.06 o 
  -5  14   7        4.84        1.16      1.86 o 
  -4  14   7      105.10      107.78      8.13 o 
  -3  14   7       76.06      114.79     11.33 o 
  -2  14   7       14.98       21.45      9.30 o 
  -1  14   7       88.05      102.45      8.56 o 
   0  14   7       36.24       46.06      9.31 o 
   1  14   7       27.15       37.68      7.65 o 
   2  14   7       11.68        2.82      3.13 o 
  -4  15   7        0.25        2.32      3.82 o 
  -3  15   7      180.10      205.98     12.74 o 
  -2  15   7        7.16       23.44      9.73 o 
  -1  15   7        1.35       -1.35      6.67 o 
   0  15   7       68.15       90.20     17.46 o 
   1  15   7        5.26       -0.19      6.52 o 
   2  15   7      110.75      126.63     10.46 o 
  -4  16   7       13.18       10.89      8.52 o 
  -3  16   7       88.84       99.51      8.86 o 
  -2  16   7       48.52       42.01      9.68 o 
  -1  16   7       18.48        3.38     10.51 o 
   0  16   7      264.19      313.29     20.07 o 
   1  16   7       61.42       67.75      9.60 o 
  -4  17   7       20.88       18.26      8.82 o 
  -3  17   7       64.48       80.94      9.01 o 
  -2  17   7      146.98      171.30     13.87 o 
  -1  17   7        0.22       -1.61      3.91 o 
   0  17   7       65.67       68.87     13.18 o 
   1  17   7        2.04        0.15      2.55 o 
  -3  18   7       13.15        2.69      6.10 o 
  -2  18   7       66.74       90.69     11.34 o 
  -1  18   7        2.69        1.97      1.78 o 
   0  18   7       49.73       36.76     13.04 o 
  -2  19   7      102.10      186.83     22.46 o 
  -1  19   7       61.24       67.58     13.23 o 
   0  19   7        4.31       19.09     12.73 o 
  -4   0   8       76.99      108.21     52.06 o 
  -2   0   8       60.21       54.20      9.91 o 
   0   0   8       13.52        7.72     10.13 o 
   2   0   8        2.30        0.21      3.68 o 
  -5   1   8       19.42       -0.71     14.87 o 
  -4   1   8        2.00        8.34      5.06 o 
  -3   1   8       40.63       31.76     11.51 o 
  -2   1   8      139.78      128.93      9.56 o 
  -1   1   8        1.49       -2.25      6.13 o 
   0   1   8       33.39       19.83      6.16 o 
   1   1   8        6.02        8.92      5.50 o 
   2   1   8       25.49       12.52      7.08 o 
  -5   2   8        2.22       -0.30      3.14 o 
  -4   2   8       22.70       20.03      7.96 o 
  -3   2   8        5.42       -0.85      8.10 o 
  -2   2   8       22.76       18.75      7.33 o 
  -1   2   8       38.56       27.77      6.60 o 
   0   2   8        8.47       -1.05      6.11 o 
   1   2   8        2.99        5.68      6.22 o 
   2   2   8        2.97       -0.66      4.22 o 
  -5   3   8        7.46       -1.13      7.95 o 
  -4   3   8        2.68       -2.76      6.41 o 
  -3   3   8        0.14        7.07     11.01 o 
  -2   3   8        5.99        6.91      6.87 o 
  -1   3   8        0.47        5.88      5.84 o 
   0   3   8       19.88       14.53      6.33 o 
   1   3   8        0.15       -0.59      6.66 o 
   2   3   8       31.76       33.89      9.35 o 
  -5   4   8        0.83       -0.41      9.61 o 
  -4   4   8        0.93       12.45      8.09 o 
  -3   4   8        5.41        8.88     14.87 o 
  -2   4   8       29.85       21.43      9.87 o 
  -1   4   8       82.12       85.88      7.39 o 
   0   4   8       27.76       20.60      6.31 o 
   1   4   8       59.20       52.31      7.37 o 
   2   4   8       28.55       28.35      7.38 o 
  -5   5   8        0.01        1.56      6.47 o 
  -4   5   8       15.72       28.59     11.28 o 
  -3   5   8        8.86        3.91     10.34 o 
  -2   5   8       23.48       26.14      9.36 o 
  -1   5   8        5.83        3.49      6.05 o 
   0   5   8        3.01        1.87      6.64 o 
   1   5   8       15.82       11.42      6.84 o 
   2   5   8        0.15       -3.79      4.34 o 
  -4   6   8       16.94       12.43      8.19 o 
  -3   6   8        9.01       12.02     11.21 o 
  -2   6   8        9.03       15.75      8.59 o 
  -1   6   8        2.89        5.68      6.00 o 
   0   6   8        8.86        7.07      6.20 o 
   1   6   8        0.91        3.07      6.97 o 
  -4   7   8        6.25       -5.24      8.19 o 
  -3   7   8        7.56       14.00     14.97 o 
  -2   7   8       16.15       26.98     12.83 o 
  -1   7   8       80.74       97.10      9.14 o 
   0   7   8       15.46       -0.48      6.34 o 
   1   7   8        0.08       -2.05      7.43 o 
  -4   8   8        2.27        0.59      8.50 o 
  -3   8   8       22.99        4.50     11.46 o 
  -2   8   8       33.07       27.70      8.45 o 
  -1   8   8       38.26       16.16      6.86 o 
   0   8   8       28.80       30.48      6.65 o 
   1   8   8       41.88       34.66      8.01 o 
  -4   9   8        8.87       13.08      9.78 o 
  -3   9   8        7.39        9.77     11.67 o 
  -2   9   8        2.68       15.57     10.27 o 
  -1   9   8        4.70       -7.91      7.91 o 
   0   9   8       60.91       67.44     10.44 o 
   1   9   8        8.26        0.63      8.00 o 
  -4  10   8        1.36       -8.86      9.88 o 
  -3  10   8       43.13       59.10     12.94 o 
  -2  10   8        5.73       14.25      8.41 o 
  -1  10   8        2.26        6.22      8.22 o 
   0  10   8        1.87        2.68      7.13 o 
   1  10   8        7.93       -7.01      8.04 o 
  -3  11   8       42.07       55.10     12.91 o 
  -2  11   8       12.83        1.78      9.85 o 
  -1  11   8        5.74       -7.74      7.74 o 
   0  11   8        1.90        1.88      6.59 o 
  -3  12   8        0.85      -11.42     11.73 o 
  -2  12   8        2.05       -7.85      9.93 o 
  -1  12   8       23.72       38.89      8.94 o 
   0  12   8       74.31       66.94      9.35 o 
  -3  13   8        1.48      -10.67     11.35 o 
  -2  13   8       34.10       45.86     11.36 o 
  -1  13   8       11.01       14.14      8.86 o 
   0  13   8        1.02       -0.13      9.59 o 
  -2  14   8       43.66       36.20     11.37 o 
  -1  14   8       33.00       46.28     11.52 o 
                                                 
